# Supplementary material for: Ethyl 8-meth­oxy-4-oxo-1,4-di­hydro­quinoline-3-carboxyl­ate
Source: Acta Crystallogr Sect E Struct Rep Online. 2014 May 31;70(Pt 6):o719. doi: 10.1107/S1600536814011854 (PMC4051033; doi:10.1107/S1600536814011854)
Supplement: Supplementary file 1 [file e-70-0o719-sup1.cif]

##############################################################################
#                                                                            #
# This CIF contains the data in a paper accepted for publication in          #
# Acta Crystallographica Section E. It conforms to the requirements of       #
# Notes for Authors for Acta Crystallographica Section E, and has been       #
# peer reviewed under the auspices of the IUCr Commission on Journals.       #
#                                                                            #
# Full details of the Crystallographic Information File format               #
# are given in the paper "The Crystallographic Information File (CIF):       #
# a New Standard Archive File for Crystallography" by S. R. Hall, F. H.      #
# Allen and I. D. Brown [Acta Cryst. (1991), A47, 655-685].                  #
#                                                                            #
# The current version of the core CIF dictionary is obtainable from          #
# ftp://ftp.iucr.org/pub/cif_core.dic.                                       #
#                                                                            #
# Software is freely available for graphical display of the structure(s)     #
# in this CIF. For information consult the CIF software page                 #
# http://www.iucr.org/resources/cif/software.                                #
#                                                                            #
# This file may be used for bona fide research purposes within the           #
# scientific community so long as proper attribution is given to the journal # 
# article from which it was obtained.                                        #
#                                                                            #
##############################################################################
data_General
_audit_creation_method     'by CrystalStructure 4.0'
_journal_date_recd_electronic     2014-04-10
_journal_date_accepted     2014-05-21
_journal_name_full     'Acta Crystallographica, Section E'
_journal_year     2014
_journal_volume     70
_journal_issue      6
_journal_page_first     o719
_journal_page_last     o719
_journal_paper_category     QO
_journal_paper_doi     10.1107/S1600536814011854
_journal_coeditor_code     RN2125
_publ_contact_author_name     'Yoshinobu Ishikawa'
_publ_contact_author_address
;
School of Pharmaceutical Sciences
University of Shizuoka
52-1 Yada, Suruga-ku, Shizuoka 422-8526
Japan
;
_publ_contact_author_email     'ishi206@u-shizuoka-ken.ac.jp'
_publ_contact_author_fax     '+81-542645645'
_publ_contact_author_phone     '+81-542645645'
_publ_section_title
;
Ethyl 8-methoxy-4-oxo-1,4-dihydroquinoline-3-carboxylate
;
loop_
    _publ_author_name
    _publ_author_footnote
    _publ_author_address
    'Ishikawa, Yoshinobu' .
;
School of Pharmaceutical Sciences
University of Shizuoka
52-1 Yada, Suruga-ku, Shizuoka 422-8526
Japan
;
    'Yoshida, Nanako' .
;
School of Pharmaceutical Sciences
University of Shizuoka
52-1 Yada, Suruga-ku, Shizuoka 422-8526
Japan
;
_publ_section_synopsis     .
data_I
_database_code_depnum_ccdc_archive 'CCDC 1004530'
_chemical_name_systematic
;
Ethyl 8-methoxy-4-oxo-1,4-dihydroquinoline-3-carboxylate
;
_chemical_formula_moiety     'C13 H13 N O4'
_chemical_formula_sum     'C13 H13 N O4'
_chemical_formula_iupac     'C13 H13 N O4'
_chemical_formula_weight     247.25
_chemical_melting_point     ?
_symmetry_cell_setting     monoclinic
_symmetry_space_group_name_H-M     'P 21/c'
_symmetry_space_group_name_Hall     '-P 2ybc'
loop_
    _symmetry_equiv_pos_site_id
    _symmetry_equiv_pos_as_xyz
    1 '+X,+Y,+Z'
    2 '-X,1/2+Y,1/2-Z'
    3 '-X,-Y,-Z'
    4 '+X,1/2-Y,1/2+Z'
_cell_length_a     26.32(3)
_cell_length_b     7.0628(15)
_cell_length_c     25.305(16)
_cell_angle_alpha     90.0000
_cell_angle_beta     102.24(6)
_cell_angle_gamma     90.0000
_cell_volume     4598(5)
_cell_formula_units_Z     16
_cell_measurement_reflns_used     4
_cell_measurement_theta_min     16.52
_cell_measurement_theta_max     16.65
_cell_measurement_temperature     100
_exptl_crystal_description     plate
_exptl_crystal_colour     colorless
_exptl_crystal_size_max     0.400
_exptl_crystal_size_mid     0.230
_exptl_crystal_size_min     0.130
_exptl_crystal_density_diffrn     1.429
_exptl_crystal_density_meas     ?
_exptl_crystal_density_method     'not measured'
_exptl_crystal_F_000     2080.00
_exptl_absorpt_coefficient_mu     0.107
_exptl_absorpt_correction_type     none
_diffrn_ambient_temperature     100
_diffrn_radiation_type     'Mo K\a'
_diffrn_radiation_wavelength     0.71069
_diffrn_measurement_device_type     'Rigaku AFC-7R'
_diffrn_measurement_method     \w
_diffrn_reflns_number     12488
_diffrn_reflns_av_R_equivalents     0.0400
_diffrn_reflns_theta_max     27.51
_diffrn_reflns_theta_full     27.50
_diffrn_measured_fraction_theta_max     0.999
_diffrn_measured_fraction_theta_full     0.999
_diffrn_reflns_limit_h_min     -19
_diffrn_reflns_limit_h_max     34
_diffrn_reflns_limit_k_min     0
_diffrn_reflns_limit_k_max     9
_diffrn_reflns_limit_l_min     -32
_diffrn_reflns_limit_l_max     32
_diffrn_standards_number     3
_diffrn_standards_interval_count     150
_diffrn_standards_decay_%     6.682
_refine_special_details
;
Refinement was performed using all reflections. The weighted <i>R</i>-factor
(<i>wR</i>) and goodness of fit (<i>S</i>) are based on <i>F</i>^2^.
<i>R</i>-factor (gt) are based on <i>F</i>. The threshold expression of
<i>F</i>^2^ > 2.0 \s(<i>F</i>^2^) is used only for calculating <i>R</i>-factor
(gt).
;
_reflns_number_total     10546
_reflns_number_gt     5412
_reflns_threshold_expression     F^2^>2\s(F^2^)
_refine_ls_structure_factor_coef     Fsqd
_refine_ls_R_factor_gt     0.0531
_refine_ls_wR_factor_ref     0.1303
_refine_ls_goodness_of_fit_ref     0.992
_refine_ls_number_reflns     10546
_refine_ls_number_parameters     677
_refine_ls_number_restraints     0
_refine_ls_hydrogen_treatment     constr
_refine_ls_weighting_scheme     calc
_refine_ls_weighting_details
            'w = 1/[\s^2^(Fo^2^)+(0.0467P)^2^+0.0000P] where P=(Fo^2^+2Fc^2^)/3'
_atom_sites_solution_hydrogens     geom
_atom_sites_solution_primary     direct
_atom_sites_solution_secondary     difmap
_refine_ls_shift/su_max     0.000
_refine_diff_density_max     0.320
_refine_diff_density_min     -0.310
_refine_ls_extinction_method     none
_refine_ls_extinction_coef     ?
loop_
    _atom_type_symbol
    _atom_type_description
    _atom_type_scat_dispersion_real
    _atom_type_scat_dispersion_imag
    _atom_type_scat_source
    'C' 'C' 0.0033 0.0016
;
International Tables for Crystallography
(1992, Vol. C, Tables 4.2.6.8 and 6.1.1.4)
;
    'H' 'H' 0.0000 0.0000
;
International Tables for Crystallography
(1992, Vol. C, Table 6.1.1.4)
;
    'N' 'N' 0.0061 0.0033
;
International Tables for Crystallography
(1992, Vol. C, Tables 4.2.6.8 and 6.1.1.4)
;
    'O' 'O' 0.0106 0.0060
;
International Tables for Crystallography
(1992, Vol. C, Tables 4.2.6.8 and 6.1.1.4)
;
_computing_data_collection     '<i>WinAFC</i> (Rigaku, 1999)'
_computing_cell_refinement     '<i>WinAFC</i> (Rigaku, 1999)'
_computing_data_reduction     '<i>WinAFC</i> (Rigaku, 1999)'
_computing_structure_solution     'SIR2008 (Burla, <i>et al.</i>, 2007)'
_computing_structure_refinement     'SHELXL97 (Sheldrick, 2008)'
_computing_molecular_graphics     'CrystalStructure (Rigaku, 2010)'
_computing_publication_material     'CrystalStructure (Rigaku, 2010)'
loop_
    _atom_site_type_symbol
    _atom_site_label
    _atom_site_fract_x
    _atom_site_fract_y
    _atom_site_fract_z
    _atom_site_U_iso_or_equiv
    _atom_site_adp_type
    _atom_site_calc_flag
    _atom_site_refinement_flags
    _atom_site_occupancy
    _atom_site_symmetry_multiplicity
    _atom_site_disorder_assembly
    _atom_site_disorder_group
    O O1 0.90402(9) -0.3789(3) 0.63683(7) 0.0463(6) Uani d . 1.0 4 . .
    O O2 0.91957(6) -0.4270(3) 0.40622(6) 0.0248(5) Uani d . 1.0 4 . .
    O O3 0.83651(8) -0.0767(3) 0.64383(7) 0.0383(6) Uani d . 1.0 4 . .
    O O4 0.83284(8) 0.1380(3) 0.57824(7) 0.0376(5) Uani d . 1.0 4 . .
    O O5 0.86082(7) -0.0095(3) 0.38683(6) 0.0252(5) Uani d . 1.0 4 . .
    O O6 0.73179(6) -0.2342(3) 0.17433(6) 0.0258(5) Uani d . 1.0 4 . .
    O O7 0.96521(7) 0.0186(3) 0.37428(7) 0.0309(5) Uani d . 1.0 4 . .
    O O8 0.97691(6) -0.0932(3) 0.29473(6) 0.0270(5) Uani d . 1.0 4 . .
    O O9 0.66478(7) 0.2109(3) 0.15921(6) 0.0290(5) Uani d . 1.0 4 . .
    O O10 0.74812(6) 0.3555(3) 0.39298(6) 0.0277(5) Uani d . 1.0 4 . .
    O O11 0.56330(7) 0.0661(3) 0.14972(7) 0.0307(5) Uani d . 1.0 4 . .
    O O12 0.52678(6) 0.1701(3) 0.21704(6) 0.0260(5) Uani d . 1.0 4 . .
    O O13 0.60894(7) 0.3565(3) -0.10036(6) 0.0287(5) Uani d . 1.0 4 . .
    O O14 0.56294(7) 0.4991(3) 0.11598(6) 0.0256(5) Uani d . 1.0 4 . .
    O O15 0.63913(7) -0.0263(3) -0.10040(6) 0.0279(5) Uani d . 1.0 4 . .
    O O16 0.67734(6) -0.1264(3) -0.01723(6) 0.0253(5) Uani d . 1.0 4 . .
    N N1 0.89152(8) -0.2074(3) 0.48081(8) 0.0209(5) Uani d . 1.0 4 . .
    N N2 0.82785(7) -0.1588(3) 0.22772(7) 0.0188(5) Uani d . 1.0 4 . .
    N N3 0.66231(7) 0.2686(3) 0.31878(7) 0.0199(5) Uani d . 1.0 4 . .
    N N4 0.60684(7) 0.2617(3) 0.05784(8) 0.0212(5) Uani d . 1.0 4 . .
    C C1 0.87218(9) -0.0994(4) 0.51514(9) 0.0222(6) Uani d . 1.0 4 . .
    C C2 0.87279(10) -0.1523(4) 0.56782(9) 0.0237(6) Uani d . 1.0 4 . .
    C C3 0.89838(11) -0.3262(4) 0.58935(10) 0.0297(7) Uani d . 1.0 4 . .
    C C4 0.94008(10) -0.6225(4) 0.56378(10) 0.0293(7) Uani d . 1.0 4 . .
    C C5 0.95624(10) -0.7339(4) 0.52657(10) 0.0289(7) Uani d . 1.0 4 . .
    C C6 0.94985(9) -0.6756(4) 0.47227(10) 0.0256(7) Uani d . 1.0 4 . .
    C C7 0.92876(9) -0.5015(4) 0.45748(9) 0.0227(6) Uani d . 1.0 4 . .
    C C8 0.91780(10) -0.4447(4) 0.54940(10) 0.0250(6) Uani d . 1.0 4 . .
    C C9 0.91301(9) -0.3833(4) 0.49606(10) 0.0228(6) Uani d . 1.0 4 . .
    C C10 0.93615(10) -0.5370(4) 0.36561(10) 0.0284(7) Uani d . 1.0 4 . .
    C C11 0.84653(10) -0.0316(5) 0.60098(10) 0.0267(7) Uani d . 1.0 4 . .
    C C14 0.87688(9) -0.1256(4) 0.25245(9) 0.0194(6) Uani d . 1.0 4 . .
    C C15 0.89141(9) -0.0763(4) 0.30612(9) 0.0185(6) Uani d . 1.0 4 . .
    C C16 0.85213(9) -0.0599(4) 0.33851(9) 0.0186(6) Uani d . 1.0 4 . .
    C C17 0.75829(10) -0.1170(4) 0.33859(10) 0.0221(6) Uani d . 1.0 4 . .
    C C18 0.70937(10) -0.1697(4) 0.31279(10) 0.0252(7) Uani d . 1.0 4 . .
    C C19 0.69827(10) -0.2100(4) 0.25725(10) 0.0228(6) Uani d . 1.0 4 . .
    C C20 0.73699(9) -0.2008(4) 0.22867(9) 0.0211(6) Uani d . 1.0 4 . .
    C C21 0.79901(9) -0.1100(4) 0.31026(9) 0.0193(6) Uani d . 1.0 4 . .
    C C22 0.78789(9) -0.1553(4) 0.25547(9) 0.0187(6) Uani d . 1.0 4 . .
    C C23 0.68089(10) -0.2780(5) 0.14411(10) 0.0292(7) Uani d . 1.0 4 . .
    C C24 0.94706(9) -0.0435(4) 0.32993(9) 0.0199(6) Uani d . 1.0 4 . .
    C C25 1.03194(9) -0.0446(5) 0.30958(10) 0.0284(7) Uani d . 1.0 4 . .
    C C26 1.05949(10) -0.1754(5) 0.27812(11) 0.0424(9) Uani d . 1.0 4 . .
    C C27 0.61936(9) 0.2219(4) 0.28373(9) 0.0194(6) Uani d . 1.0 4 . .
    C C28 0.61673(9) 0.1997(4) 0.22912(9) 0.0191(6) Uani d . 1.0 4 . .
    C C29 0.66297(10) 0.2287(4) 0.20787(9) 0.0209(6) Uani d . 1.0 4 . .
    C C30 0.75633(10) 0.3259(4) 0.23116(10) 0.0255(7) Uani d . 1.0 4 . .
    C C31 0.79947(10) 0.3795(4) 0.26847(11) 0.0283(7) Uani d . 1.0 4 . .
    C C32 0.79854(10) 0.3938(4) 0.32319(10) 0.0244(6) Uani d . 1.0 4 . .
    C C33 0.75342(10) 0.3531(4) 0.34052(10) 0.0220(6) Uani d . 1.0 4 . .
    C C34 0.70964(9) 0.2869(4) 0.24745(9) 0.0201(6) Uani d . 1.0 4 . .
    C C35 0.70828(9) 0.3033(4) 0.30219(9) 0.0186(6) Uani d . 1.0 4 . .
    C C36 0.79478(10) 0.3907(5) 0.43267(10) 0.0391(8) Uani d . 1.0 4 . .
    C C37 0.56764(10) 0.1390(4) 0.19392(9) 0.0216(6) Uani d . 1.0 4 . .
    C C38 0.47610(9) 0.1025(4) 0.18866(11) 0.0307(7) Uani d . 1.0 4 . .
    C C39 0.43571(10) 0.2332(5) 0.20133(10) 0.0315(7) Uani d . 1.0 4 . .
    C C40 0.62723(9) 0.1348(4) 0.03059(9) 0.0217(6) Uani d . 1.0 4 . .
    C C41 0.62767(9) 0.1521(4) -0.02366(9) 0.0193(6) Uani d . 1.0 4 . .
    C C42 0.60759(9) 0.3223(4) -0.05229(9) 0.0202(6) Uani d . 1.0 4 . .
    C C43 0.56329(9) 0.6329(4) -0.04349(10) 0.0225(6) Uani d . 1.0 4 . .
    C C44 0.54174(9) 0.7582(4) -0.01378(10) 0.0246(6) Uani d . 1.0 4 . .
    C C45 0.54136(9) 0.7219(4) 0.04069(10) 0.0232(6) Uani d . 1.0 4 . .
    C C46 0.56207(9) 0.5571(4) 0.06416(9) 0.0198(6) Uani d . 1.0 4 . .
    C C47 0.58544(9) 0.4628(4) -0.02048(9) 0.0190(6) Uani d . 1.0 4 . .
    C C48 0.58500(9) 0.4274(4) 0.03387(9) 0.0186(6) Uani d . 1.0 4 . .
    C C49 0.53443(11) 0.6118(4) 0.14692(10) 0.0306(7) Uani d . 1.0 4 . .
    C C50 0.64771(9) -0.0045(4) -0.05171(9) 0.0207(6) Uani d . 1.0 4 . .
    C C51 0.69833(10) -0.2836(4) -0.04280(10) 0.0278(7) Uani d . 1.0 4 . .
    C C52 0.72593(11) -0.4115(5) 0.00148(12) 0.0383(8) Uani d . 1.0 4 . .
    H H1A 0.8906 -0.1660 0.4478 0.0251 Uiso calc R 1.0 4 . .
    H H1 0.8573 0.0193 0.5028 0.0266 Uiso calc R 1.0 4 . .
    H H2 0.8207 -0.1836 0.1928 0.0225 Uiso calc R 1.0 4 . .
    H H3 0.6617 0.2778 0.3533 0.0238 Uiso calc R 1.0 4 . .
    H H4A 0.6070 0.2411 0.0922 0.0254 Uiso calc R 1.0 4 . .
    H H4 0.9440 -0.6660 0.5999 0.0351 Uiso calc R 1.0 4 . .
    H H5 0.9720 -0.8526 0.5374 0.0347 Uiso calc R 1.0 4 . .
    H H6 0.9601 -0.7561 0.4463 0.0307 Uiso calc R 1.0 4 . .
    H H10A 0.9183 -0.6596 0.3621 0.0340 Uiso calc R 1.0 4 . .
    H H10B 0.9738 -0.5571 0.3759 0.0340 Uiso calc R 1.0 4 . .
    H H10C 0.9277 -0.4697 0.3310 0.0340 Uiso calc R 1.0 4 . .
    H H14 0.9032 -0.1364 0.2320 0.0233 Uiso calc R 1.0 4 . .
    H H17 0.7649 -0.0848 0.3759 0.0265 Uiso calc R 1.0 4 . .
    H H18 0.6826 -0.1790 0.3326 0.0303 Uiso calc R 1.0 4 . .
    H H19 0.6640 -0.2437 0.2395 0.0274 Uiso calc R 1.0 4 . .
    H H23A 0.6819 -0.2930 0.1059 0.0351 Uiso calc R 1.0 4 . .
    H H23B 0.6570 -0.1750 0.1480 0.0351 Uiso calc R 1.0 4 . .
    H H23C 0.6688 -0.3960 0.1577 0.0351 Uiso calc R 1.0 4 . .
    H H25A 1.0452 -0.0620 0.3489 0.0341 Uiso calc R 1.0 4 . .
    H H25B 1.0374 0.0890 0.3003 0.0341 Uiso calc R 1.0 4 . .
    H H26A 1.0441 -0.1637 0.2395 0.0508 Uiso calc R 1.0 4 . .
    H H26B 1.0559 -0.3062 0.2897 0.0508 Uiso calc R 1.0 4 . .
    H H26C 1.0964 -0.1416 0.2847 0.0508 Uiso calc R 1.0 4 . .
    H H27 0.5886 0.2025 0.2969 0.0233 Uiso calc R 1.0 4 . .
    H H30 0.7580 0.3151 0.1941 0.0306 Uiso calc R 1.0 4 . .
    H H31 0.8307 0.4074 0.2569 0.0339 Uiso calc R 1.0 4 . .
    H H32 0.8289 0.4315 0.3485 0.0292 Uiso calc R 1.0 4 . .
    H H36A 0.8069 0.5198 0.4283 0.0469 Uiso calc R 1.0 4 . .
    H H36B 0.8216 0.3000 0.4279 0.0469 Uiso calc R 1.0 4 . .
    H H36C 0.7877 0.3764 0.4689 0.0469 Uiso calc R 1.0 4 . .
    H H38A 0.4701 -0.0277 0.2005 0.0369 Uiso calc R 1.0 4 . .
    H H38B 0.4744 0.1004 0.1492 0.0369 Uiso calc R 1.0 4 . .
    H H39A 0.4406 0.2468 0.2406 0.0378 Uiso calc R 1.0 4 . .
    H H39B 0.4011 0.1811 0.1866 0.0378 Uiso calc R 1.0 4 . .
    H H39C 0.4390 0.3573 0.1851 0.0378 Uiso calc R 1.0 4 . .
    H H40 0.6425 0.0252 0.0492 0.0260 Uiso calc R 1.0 4 . .
    H H43 0.5634 0.6607 -0.0802 0.0270 Uiso calc R 1.0 4 . .
    H H44 0.5267 0.8719 -0.0301 0.0296 Uiso calc R 1.0 4 . .
    H H45 0.5268 0.8117 0.0612 0.0278 Uiso calc R 1.0 4 . .
    H H49A 0.4977 0.6149 0.1287 0.0368 Uiso calc R 1.0 4 . .
    H H49B 0.5483 0.7410 0.1502 0.0368 Uiso calc R 1.0 4 . .
    H H49C 0.5378 0.5566 0.1830 0.0368 Uiso calc R 1.0 4 . .
    H H51A 0.7229 -0.2367 -0.0645 0.0334 Uiso calc R 1.0 4 . .
    H H51B 0.6700 -0.3530 -0.0670 0.0334 Uiso calc R 1.0 4 . .
    H H52A 0.7009 -0.4613 0.0217 0.0459 Uiso calc R 1.0 4 . .
    H H52B 0.7530 -0.3398 0.0260 0.0459 Uiso calc R 1.0 4 . .
    H H52C 0.7419 -0.5168 -0.0143 0.0459 Uiso calc R 1.0 4 . .
    C C12A 0.8186(9) 0.296(4) 0.6135(10) 0.044(6) Uani d . 0.295(16) 4 . .
    C C12B 0.8007(4) 0.2488(15) 0.6076(4) 0.0358(19) Uani d . 0.705(16) 4 . .
    C C13B 0.7774(3) 0.4098(10) 0.5748(3) 0.0350(18) Uani d . 0.705(16) 4 . .
    C C13A 0.7592(9) 0.319(4) 0.5888(5) 0.059(7) Uani d . 0.295(16) 4 . .
    H H12A 0.8381 0.4133 0.6101 0.0524 Uiso calc R 0.295(16) 4 . .
    H H12B 0.8249 0.2575 0.6520 0.0524 Uiso calc R 0.295(16) 4 . .
    H H13A 0.7543 0.3575 0.5508 0.0705 Uiso calc R 0.295(16) 4 . .
    H H13B 0.7447 0.4168 0.6090 0.0705 Uiso calc R 0.295(16) 4 . .
    H H13C 0.7413 0.1989 0.5912 0.0705 Uiso calc R 0.295(16) 4 . .
    H H12C 0.7729 0.1675 0.6163 0.0429 Uiso calc R 0.705(16) 4 . .
    H H12D 0.8224 0.2951 0.6420 0.0429 Uiso calc R 0.705(16) 4 . .
    H H13D 0.8042 0.4749 0.5599 0.0420 Uiso calc R 0.705(16) 4 . .
    H H13E 0.7625 0.4980 0.5973 0.0420 Uiso calc R 0.705(16) 4 . .
    H H13F 0.7499 0.3645 0.5451 0.0420 Uiso calc R 0.705(16) 4 . .
loop_
    _atom_site_aniso_label
    _atom_site_aniso_U_11
    _atom_site_aniso_U_22
    _atom_site_aniso_U_33
    _atom_site_aniso_U_12
    _atom_site_aniso_U_13
    _atom_site_aniso_U_23
    O1 0.0862(17) 0.0341(13) 0.0158(10) 0.0014(12) 0.0051(10) 0.0065(10)
    O2 0.0305(10) 0.0246(11) 0.0182(9) 0.0022(9) 0.0032(8) -0.0007(9)
    O3 0.0503(13) 0.0461(14) 0.0220(10) -0.0103(11) 0.0154(9) 0.0016(10)
    O4 0.0539(13) 0.0372(14) 0.0270(11) 0.0070(11) 0.0209(10) 0.0015(10)
    O5 0.0334(11) 0.0273(12) 0.0147(9) 0.0058(9) 0.0045(8) -0.0009(8)
    O6 0.0216(10) 0.0339(12) 0.0203(9) -0.0003(9) 0.0012(8) -0.0023(9)
    O7 0.0293(11) 0.0387(13) 0.0221(10) 0.0039(10) -0.0005(8) -0.0099(10)
    O8 0.0202(9) 0.0379(13) 0.0229(9) -0.0034(9) 0.0042(8) -0.0059(9)
    O9 0.0347(11) 0.0388(13) 0.0149(9) 0.0070(10) 0.0085(8) 0.0024(9)
    O10 0.0232(10) 0.0390(12) 0.0193(9) -0.0031(9) 0.0011(8) -0.0078(9)
    O11 0.0412(12) 0.0305(12) 0.0200(10) -0.0064(10) 0.0053(9) -0.0053(9)
    O12 0.0214(10) 0.0321(12) 0.0227(9) -0.0006(9) 0.0007(8) -0.0057(9)
    O13 0.0392(11) 0.0301(12) 0.0187(10) 0.0061(10) 0.0107(8) 0.0021(9)
    O14 0.0340(11) 0.0280(11) 0.0174(9) 0.0039(9) 0.0114(8) -0.0004(9)
    O15 0.0417(12) 0.0252(11) 0.0183(10) -0.0016(9) 0.0100(9) -0.0022(9)
    O16 0.0284(10) 0.0247(11) 0.0224(9) 0.0050(9) 0.0043(8) -0.0034(9)
    N1 0.0279(12) 0.0220(13) 0.0128(10) -0.0008(11) 0.0041(9) 0.0032(10)
    N2 0.0219(11) 0.0211(13) 0.0124(10) -0.0002(10) 0.0016(9) 0.0001(9)
    N3 0.0202(11) 0.0273(13) 0.0129(10) 0.0012(10) 0.0053(9) -0.0022(10)
    N4 0.0274(12) 0.0242(13) 0.0124(10) 0.0033(11) 0.0056(9) 0.0011(10)
    C1 0.0211(13) 0.0244(16) 0.0201(13) -0.0031(12) 0.0023(11) -0.0013(12)
    C2 0.0275(14) 0.0249(16) 0.0170(13) -0.0089(13) 0.0013(11) -0.0014(12)
    C3 0.0430(17) 0.0273(17) 0.0155(13) -0.0111(14) -0.0012(12) 0.0001(12)
    C4 0.0364(16) 0.0269(17) 0.0207(13) -0.0094(14) -0.0024(12) 0.0055(13)
    C5 0.0282(15) 0.0204(16) 0.0329(15) -0.0022(13) -0.0053(12) 0.0077(14)
    C6 0.0230(14) 0.0235(16) 0.0283(15) -0.0025(13) 0.0011(12) 0.0002(13)
    C7 0.0204(14) 0.0270(16) 0.0175(13) -0.0063(13) -0.0029(11) -0.0005(12)
    C8 0.0300(15) 0.0215(16) 0.0210(14) -0.0070(13) -0.0004(12) 0.0009(12)
    C9 0.0207(13) 0.0218(16) 0.0231(14) -0.0048(12) -0.0014(11) 0.0042(12)
    C10 0.0296(15) 0.0303(18) 0.0243(14) 0.0047(14) 0.0034(12) -0.0012(13)
    C11 0.0288(15) 0.0321(18) 0.0190(14) -0.0094(14) 0.0048(12) 0.0005(13)
    C14 0.0210(13) 0.0192(15) 0.0188(13) 0.0006(12) 0.0059(11) 0.0020(12)
    C15 0.0232(14) 0.0164(14) 0.0156(12) 0.0027(12) 0.0031(10) 0.0014(11)
    C16 0.0243(14) 0.0139(14) 0.0173(13) 0.0047(12) 0.0039(11) 0.0031(11)
    C17 0.0303(15) 0.0171(15) 0.0216(13) 0.0011(12) 0.0117(12) -0.0001(12)
    C18 0.0288(15) 0.0217(16) 0.0290(15) -0.0005(13) 0.0147(12) 0.0042(13)
    C19 0.0208(14) 0.0169(15) 0.0315(15) -0.0006(12) 0.0073(12) 0.0015(12)
    C20 0.0240(14) 0.0170(15) 0.0214(14) -0.0001(12) 0.0024(11) -0.0006(12)
    C21 0.0259(14) 0.0130(14) 0.0196(13) 0.0029(12) 0.0060(11) 0.0040(11)
    C22 0.0228(14) 0.0158(14) 0.0182(13) 0.0010(11) 0.0057(11) 0.0020(11)
    C23 0.0236(14) 0.0335(18) 0.0267(15) -0.0030(14) -0.0034(12) -0.0003(14)
    C24 0.0264(14) 0.0150(14) 0.0177(13) 0.0022(12) 0.0036(11) 0.0015(12)
    C25 0.0202(14) 0.0297(17) 0.0324(15) -0.0038(13) -0.0011(12) 0.0007(14)
    C26 0.0252(16) 0.067(3) 0.0371(17) -0.0069(16) 0.0110(13) -0.0095(17)
    C27 0.0209(13) 0.0192(15) 0.0179(12) 0.0023(12) 0.0038(11) -0.0009(12)
    C28 0.0254(14) 0.0167(14) 0.0153(12) 0.0015(12) 0.0043(11) 0.0015(11)
    C29 0.0305(15) 0.0189(15) 0.0144(13) 0.0053(12) 0.0068(11) 0.0035(12)
    C30 0.0302(15) 0.0247(16) 0.0249(14) 0.0050(13) 0.0132(12) 0.0052(13)
    C31 0.0237(14) 0.0267(17) 0.0386(16) 0.0020(13) 0.0161(13) 0.0072(14)
    C32 0.0210(14) 0.0168(15) 0.0341(15) 0.0027(12) 0.0033(12) 0.0035(13)
    C33 0.0257(14) 0.0185(15) 0.0225(13) 0.0025(12) 0.0068(11) -0.0014(12)
    C34 0.0256(14) 0.0165(14) 0.0199(13) 0.0042(12) 0.0085(11) 0.0028(11)
    C35 0.0202(13) 0.0147(14) 0.0220(13) 0.0015(11) 0.0072(11) 0.0006(11)
    C36 0.0236(15) 0.061(3) 0.0285(15) -0.0040(16) -0.0045(12) -0.0112(16)
    C37 0.0314(15) 0.0163(15) 0.0159(13) 0.0025(12) 0.0020(11) 0.0025(12)
    C38 0.0236(14) 0.0288(18) 0.0349(16) -0.0007(13) -0.0048(12) -0.0047(14)
    C39 0.0274(15) 0.044(2) 0.0213(14) -0.0011(15) 0.0005(12) -0.0048(14)
    C40 0.0227(14) 0.0237(16) 0.0187(13) -0.0002(12) 0.0045(11) 0.0009(12)
    C41 0.0182(13) 0.0220(15) 0.0178(13) -0.0003(12) 0.0038(10) 0.0017(12)
    C42 0.0212(13) 0.0261(16) 0.0145(13) -0.0054(12) 0.0064(10) -0.0013(12)
    C43 0.0236(14) 0.0253(16) 0.0186(13) -0.0015(13) 0.0045(11) 0.0042(12)
    C44 0.0236(14) 0.0205(16) 0.0300(15) 0.0007(12) 0.0061(12) 0.0040(13)
    C45 0.0244(14) 0.0201(16) 0.0265(14) 0.0001(13) 0.0086(12) -0.0009(12)
    C46 0.0199(13) 0.0237(15) 0.0163(12) -0.0032(12) 0.0049(11) -0.0010(12)
    C47 0.0180(13) 0.0206(15) 0.0190(13) -0.0043(12) 0.0053(10) 0.0012(12)
    C48 0.0143(12) 0.0216(15) 0.0192(13) -0.0018(12) 0.0020(10) 0.0001(12)
    C49 0.0414(17) 0.0308(18) 0.0238(14) 0.0018(14) 0.0163(13) -0.0062(13)
    C50 0.0197(13) 0.0242(16) 0.0185(13) -0.0029(12) 0.0045(11) 0.0022(12)
    C51 0.0313(15) 0.0229(16) 0.0319(15) 0.0039(13) 0.0129(13) -0.0068(13)
    C52 0.0313(16) 0.0343(19) 0.0475(18) 0.0117(15) 0.0043(14) -0.0051(16)
    C12A 0.029(11) 0.054(13) 0.053(9) -0.012(8) 0.020(9) -0.040(9)
    C12B 0.039(5) 0.046(5) 0.025(3) 0.005(4) 0.011(4) -0.006(4)
    C13B 0.035(3) 0.044(4) 0.028(3) 0.007(3) 0.012(2) -0.008(3)
    C13A 0.069(12) 0.089(15) 0.024(7) 0.041(11) 0.024(7) 0.009(8)
_geom_special_details     .
loop_
    _geom_bond_atom_site_label_1
    _geom_bond_atom_site_label_2
    _geom_bond_site_symmetry_1
    _geom_bond_site_symmetry_2
    _geom_bond_distance
    _geom_bond_publ_flag
    O1 C3 . . 1.236(4) no
    O2 C7 . . 1.373(3) no
    O2 C10 . . 1.428(4) no
    O3 C11 . . 1.212(4) no
    O4 C11 . . 1.344(4) no
    O4 C12A . . 1.52(3) no
    O4 C12B . . 1.466(11) no
    O5 C16 . . 1.247(3) no
    O6 C20 . . 1.373(3) no
    O6 C23 . . 1.429(3) no
    O7 C24 . . 1.205(3) no
    O8 C24 . . 1.353(4) no
    O8 C25 . . 1.458(3) no
    O9 C29 . . 1.249(3) no
    O10 C33 . . 1.364(4) no
    O10 C36 . . 1.434(3) no
    O11 C37 . . 1.214(3) no
    O12 C37 . . 1.347(4) no
    O12 C38 . . 1.455(3) no
    O13 C42 . . 1.248(3) no
    O14 C46 . . 1.369(3) no
    O14 C49 . . 1.435(4) no
    O15 C50 . . 1.215(3) no
    O16 C50 . . 1.350(3) no
    O16 C51 . . 1.452(4) no
    N1 C1 . . 1.335(4) no
    N1 C9 . . 1.385(4) no
    N2 C14 . . 1.330(3) no
    N2 C22 . . 1.383(4) no
    N3 C27 . . 1.322(3) no
    N3 C35 . . 1.384(4) no
    N4 C40 . . 1.313(4) no
    N4 C48 . . 1.385(4) no
    C1 C2 . . 1.381(4) no
    C2 C3 . . 1.451(4) no
    C2 C11 . . 1.468(4) no
    C3 C8 . . 1.484(4) no
    C4 C5 . . 1.362(4) no
    C4 C8 . . 1.401(4) no
    C5 C6 . . 1.410(4) no
    C6 C7 . . 1.368(4) no
    C7 C9 . . 1.412(4) no
    C8 C9 . . 1.398(4) no
    C14 C15 . . 1.375(4) no
    C15 C16 . . 1.454(4) no
    C15 C24 . . 1.479(4) no
    C16 C21 . . 1.472(4) no
    C17 C18 . . 1.366(4) no
    C17 C21 . . 1.411(4) no
    C18 C19 . . 1.403(4) no
    C19 C20 . . 1.371(4) no
    C20 C22 . . 1.405(4) no
    C21 C22 . . 1.392(4) no
    C25 C26 . . 1.503(5) no
    C27 C28 . . 1.378(4) no
    C28 C29 . . 1.446(4) no
    C28 C37 . . 1.469(4) no
    C29 C34 . . 1.470(4) no
    C30 C31 . . 1.367(4) no
    C30 C34 . . 1.404(4) no
    C31 C32 . . 1.394(4) no
    C32 C33 . . 1.381(4) no
    C33 C35 . . 1.410(4) no
    C34 C35 . . 1.398(4) no
    C38 C39 . . 1.493(4) no
    C40 C41 . . 1.381(4) no
    C41 C42 . . 1.445(4) no
    C41 C50 . . 1.471(4) no
    C42 C47 . . 1.473(4) no
    C43 C44 . . 1.361(4) no
    C43 C47 . . 1.407(4) no
    C44 C45 . . 1.404(4) no
    C45 C46 . . 1.367(4) no
    C46 C48 . . 1.410(4) no
    C47 C48 . . 1.400(4) no
    C51 C52 . . 1.501(4) no
    C12A C13A . . 1.57(3) no
    C12B C13B . . 1.465(12) no
    N1 H1A . . 0.880 no
    N2 H2 . . 0.880 no
    N3 H3 . . 0.880 no
    N4 H4A . . 0.880 no
    C1 H1 . . 0.950 no
    C4 H4 . . 0.950 no
    C5 H5 . . 0.950 no
    C6 H6 . . 0.950 no
    C10 H10A . . 0.980 no
    C10 H10B . . 0.980 no
    C10 H10C . . 0.980 no
    C14 H14 . . 0.950 no
    C17 H17 . . 0.950 no
    C18 H18 . . 0.950 no
    C19 H19 . . 0.950 no
    C23 H23A . . 0.980 no
    C23 H23B . . 0.980 no
    C23 H23C . . 0.980 no
    C25 H25A . . 0.990 no
    C25 H25B . . 0.990 no
    C26 H26A . . 0.980 no
    C26 H26B . . 0.980 no
    C26 H26C . . 0.980 no
    C27 H27 . . 0.950 no
    C30 H30 . . 0.950 no
    C31 H31 . . 0.950 no
    C32 H32 . . 0.950 no
    C36 H36A . . 0.980 no
    C36 H36B . . 0.980 no
    C36 H36C . . 0.980 no
    C38 H38A . . 0.990 no
    C38 H38B . . 0.990 no
    C39 H39A . . 0.980 no
    C39 H39B . . 0.980 no
    C39 H39C . . 0.980 no
    C40 H40 . . 0.950 no
    C43 H43 . . 0.950 no
    C44 H44 . . 0.950 no
    C45 H45 . . 0.950 no
    C49 H49A . . 0.980 no
    C49 H49B . . 0.980 no
    C49 H49C . . 0.980 no
    C51 H51A . . 0.990 no
    C51 H51B . . 0.990 no
    C52 H52A . . 0.980 no
    C52 H52B . . 0.980 no
    C52 H52C . . 0.980 no
    C12A H12A . . 0.990 no
    C12A H12B . . 0.990 no
    C12B H12C . . 0.990 no
    C12B H12D . . 0.990 no
    C13B H13D . . 0.980 no
    C13B H13E . . 0.980 no
    C13B H13F . . 0.980 no
    C13A H13A . . 0.980 no
    C13A H13B . . 0.980 no
    C13A H13C . . 0.980 no
loop_
    _geom_contact_atom_site_label_1
    _geom_contact_atom_site_label_2
    _geom_contact_distance
    _geom_contact_site_symmetry_1
    _geom_contact_site_symmetry_2
    _geom_contact_publ_flag
    O1 O3 2.807(4) . . no
    O1 C4 2.833(4) . . no
    O1 C11 2.924(4) . . no
    O2 N1 2.665(3) . . no
    O3 C1 3.579(4) . . no
    O3 C3 2.935(4) . . no
    O3 C12A 2.75(3) . . no
    O3 C12B 2.578(10) . . no
    O3 C13A 3.56(3) . . no
    O4 C1 2.671(4) . . no
    O5 O7 2.839(4) . . no
    O5 C17 2.820(4) . . no
    O5 C24 2.945(4) . . no
    O6 N2 2.656(4) . . no
    O7 C14 3.593(4) . . no
    O7 C16 2.974(4) . . no
    O7 C25 2.681(4) . . no
    O8 C14 2.634(4) . . no
    O9 O11 2.823(4) . . no
    O9 C30 2.815(4) . . no
    O9 C37 2.919(4) . . no
    O10 N3 2.685(3) . . no
    O11 C27 3.573(4) . . no
    O11 C29 2.955(4) . . no
    O11 C38 2.695(4) . . no
    O12 C27 2.679(4) . . no
    O13 O15 2.818(3) . . no
    O13 C43 2.839(4) . . no
    O13 C50 2.919(4) . . no
    O14 N4 2.652(3) . . no
    O15 C40 3.581(4) . . no
    O15 C42 2.944(4) . . no
    O15 C51 2.625(4) . . no
    O16 C40 2.699(4) . . no
    N1 C3 2.841(4) . . no
    N2 C16 2.828(4) . . no
    N3 C29 2.824(4) . . no
    N4 C42 2.824(4) . . no
    C1 C8 2.775(4) . . no
    C2 C9 2.810(4) . . no
    C4 C7 2.778(4) . . no
    C5 C9 2.766(4) . . no
    C6 C8 2.807(4) . . no
    C6 C10 2.821(4) . . no
    C11 C13A 3.35(3) . . no
    C14 C21 2.762(4) . . no
    C15 C22 2.811(4) . . no
    C17 C20 2.782(4) . . no
    C18 C22 2.767(5) . . no
    C19 C21 2.797(4) . . no
    C19 C23 2.843(4) . . no
    C27 C34 2.762(4) . . no
    C28 C35 2.806(4) . . no
    C30 C33 2.791(4) . . no
    C31 C35 2.766(5) . . no
    C32 C34 2.796(4) . . no
    C32 C36 2.793(4) . . no
    C37 C39 3.580(5) . . no
    C40 C47 2.765(4) . . no
    C41 C48 2.803(4) . . no
    C43 C46 2.783(4) . . no
    C44 C48 2.762(4) . . no
    C45 C47 2.803(4) . . no
    C45 C49 2.841(4) . . no
    O1 N2 3.367(4) . 4_545 no
    O1 C14 3.156(4) . 4_545 no
    O1 C25 3.557(4) . 3_756 no
    O1 C12A 3.18(3) . 1_545 no
    O2 O5 3.317(3) . . no
    O2 O7 3.523(3) . . no
    O2 C5 3.537(4) . 3_746 no
    O2 C15 3.507(4) . . no
    O2 C16 3.394(3) . . no
    O2 C24 3.490(4) . . no
    O3 O6 3.299(4) . 4_545 no
    O3 N2 2.873(3) . 4_545 no
    O3 C14 3.445(4) . 4_545 no
    O3 C25 3.519(5) . 3_756 no
    O3 C26 3.503(4) . 3_756 no
    O4 C4 3.377(4) . 1_565 no
    O4 C52 3.455(4) . 4_545 no
    O5 O2 3.317(3) . . no
    O5 N1 2.729(3) . . no
    O5 C1 3.259(4) . . no
    O5 C32 3.504(4) . . no
    O6 O3 3.299(4) . 4_544 no
    O6 O9 3.585(3) . . no
    O6 C30 3.427(4) . 1_545 no
    O7 O2 3.523(3) . . no
    O7 C5 3.523(4) . 3_746 no
    O7 C6 3.377(4) . 1_565 no
    O7 C10 3.227(4) . 1_565 no
    O8 C26 3.503(4) . 2_755 no
    O9 O6 3.585(3) . . no
    O9 O14 3.359(4) . . no
    O9 N4 2.716(3) . . no
    O9 C23 3.509(4) . . no
    O9 C40 3.240(4) . . no
    O9 C13A 3.36(3) . 4_554 no
    O10 O15 3.150(4) . 4_555 no
    O10 C50 3.409(4) . 4_555 no
    O11 O14 3.175(3) . . no
    O11 N4 3.124(4) . . no
    O11 C49 3.295(4) . 1_545 no
    O13 N3 2.857(4) . 4_554 no
    O13 C27 3.054(4) . 4_554 no
    O13 C51 3.559(4) . 1_565 no
    O14 O9 3.359(4) . . no
    O14 O11 3.175(3) . . no
    O14 C23 3.419(4) . 1_565 no
    O14 C28 3.599(4) . . no
    O14 C37 3.205(4) . . no
    O14 C43 3.563(4) . 3_665 no
    O15 O10 3.150(4) . 4_554 no
    O15 N3 2.898(3) . 4_554 no
    O15 C27 3.584(4) . 4_554 no
    O15 C38 3.407(4) . 3_655 no
    O15 C39 3.226(4) . 3_655 no
    O16 C43 3.391(4) . 1_545 no
    O16 C13B 3.478(7) . 4_554 no
    N1 O5 2.729(3) . . no
    N2 O1 3.367(4) . 4_544 no
    N2 O3 2.873(3) . 4_544 no
    N2 C31 3.547(4) . 1_545 no
    N3 O13 2.857(4) . 4_555 no
    N3 O15 2.898(3) . 4_555 no
    N3 C18 3.349(4) . . no
    N4 O9 2.716(3) . . no
    N4 O11 3.124(4) . . no
    C1 O5 3.259(4) . . no
    C1 C5 3.373(4) . 1_565 no
    C3 C12A 3.53(3) . 1_545 no
    C4 O4 3.377(4) . 1_545 no
    C4 C10 3.551(5) . 3_746 no
    C5 O2 3.537(4) . 3_746 no
    C5 O7 3.523(4) . 3_746 no
    C5 C1 3.373(4) . 1_545 no
    C5 C7 3.402(5) . 3_746 no
    C6 O7 3.377(4) . 1_545 no
    C6 C7 3.539(5) . 3_746 no
    C6 C9 3.553(5) . 3_746 no
    C7 C5 3.402(5) . 3_746 no
    C7 C6 3.539(5) . 3_746 no
    C7 C36 3.532(5) . 1_545 no
    C9 C6 3.553(5) . 3_746 no
    C9 C36 3.562(5) . 1_545 no
    C10 O7 3.227(4) . 1_545 no
    C10 C4 3.551(5) . 3_746 no
    C10 C32 3.587(5) . 1_545 no
    C11 C25 3.546(5) . 3_756 no
    C14 O1 3.156(4) . 4_544 no
    C14 O3 3.445(4) . 4_544 no
    C15 O2 3.507(4) . . no
    C16 O2 3.394(3) . . no
    C16 C32 3.490(4) . . no
    C17 C33 3.324(4) . . no
    C17 C35 3.298(4) . . no
    C18 N3 3.349(4) . . no
    C18 C33 3.585(4) . 1_545 no
    C18 C35 3.350(4) . . no
    C19 C28 3.583(4) . . no
    C19 C29 3.396(4) . . no
    C19 C34 3.579(4) . 1_545 no
    C19 C34 3.535(4) . . no
    C20 C29 3.583(4) . . no
    C20 C30 3.380(4) . 1_545 no
    C20 C31 3.436(4) . 1_545 no
    C20 C34 3.571(4) . . no
    C21 C32 3.520(4) . 1_545 no
    C21 C32 3.574(4) . . no
    C22 C30 3.522(4) . . no
    C22 C31 3.310(4) . 1_545 no
    C22 C32 3.599(4) . 1_545 no
    C23 O9 3.509(4) . . no
    C23 O14 3.419(4) . 1_545 no
    C23 C46 3.543(5) . 1_545 no
    C24 O2 3.490(4) . . no
    C25 O1 3.557(4) . 3_756 no
    C25 O3 3.519(5) . 3_756 no
    C25 C11 3.546(5) . 3_756 no
    C26 O3 3.503(4) . 3_756 no
    C26 O8 3.503(4) . 2_745 no
    C27 O13 3.054(4) . 4_555 no
    C27 O15 3.584(4) . 4_555 no
    C28 O14 3.599(4) . . no
    C28 C19 3.583(4) . . no
    C29 C19 3.396(4) . . no
    C29 C20 3.583(4) . . no
    C30 O6 3.427(4) . 1_565 no
    C30 C20 3.380(4) . 1_565 no
    C30 C22 3.522(4) . . no
    C31 N2 3.547(4) . 1_565 no
    C31 C20 3.436(4) . 1_565 no
    C31 C22 3.310(4) . 1_565 no
    C32 O5 3.504(4) . . no
    C32 C10 3.587(5) . 1_565 no
    C32 C16 3.490(4) . . no
    C32 C21 3.574(4) . . no
    C32 C21 3.520(4) . 1_565 no
    C32 C22 3.599(4) . 1_565 no
    C33 C17 3.324(4) . . no
    C33 C18 3.585(4) . 1_565 no
    C34 C19 3.535(4) . . no
    C34 C19 3.579(4) . 1_565 no
    C34 C20 3.571(4) . . no
    C35 C17 3.298(4) . . no
    C35 C18 3.350(4) . . no
    C36 C7 3.532(5) . 1_565 no
    C36 C9 3.562(5) . 1_565 no
    C37 O14 3.205(4) . . no
    C37 C49 3.590(4) . . no
    C38 O15 3.407(4) . 3_655 no
    C39 O15 3.226(4) . 3_655 no
    C40 O9 3.240(4) . . no
    C40 C44 3.511(4) . 1_545 no
    C40 C13A 3.49(2) . 4_554 no
    C43 O14 3.563(4) . 3_665 no
    C43 O16 3.391(4) . 1_565 no
    C43 C46 3.498(5) . 3_665 no
    C43 C50 3.426(4) . 1_565 no
    C43 C51 3.600(5) . 1_565 no
    C44 C40 3.511(4) . 1_565 no
    C44 C46 3.546(4) . 3_665 no
    C44 C48 3.520(5) . 3_665 no
    C44 C50 3.556(5) . 1_565 no
    C45 C47 3.519(5) . 3_665 no
    C46 C23 3.543(5) . 1_565 no
    C46 C43 3.498(5) . 3_665 no
    C46 C44 3.546(4) . 3_665 no
    C47 C45 3.519(5) . 3_665 no
    C48 C44 3.520(5) . 3_665 no
    C49 O11 3.295(4) . 1_565 no
    C49 C37 3.590(4) . . no
    C50 O10 3.409(4) . 4_554 no
    C50 C43 3.426(4) . 1_545 no
    C50 C44 3.556(5) . 1_545 no
    C51 O13 3.559(4) . 1_545 no
    C51 C43 3.600(5) . 1_545 no
    C52 O4 3.455(4) . 4_544 no
    C12A O1 3.18(3) . 1_565 no
    C12A C3 3.53(3) . 1_565 no
    C13B O16 3.478(7) . 4_555 no
    C13A O9 3.36(3) . 4_555 no
    C13A C40 3.49(2) . 4_555 no
    O1 H4 2.5507 . . no
    O2 H1A 2.3296 . . no
    O2 H6 2.6665 . . no
    O3 H12A 3.5668 . . no
    O3 H12B 2.3945 . . no
    O3 H13C 3.2286 . . no
    O3 H12C 2.4018 . . no
    O3 H12D 2.6512 . . no
    O4 H1 2.2997 . . no
    O4 H13A 2.5603 . . no
    O4 H13B 3.2606 . . no
    O4 H13C 2.5361 . . no
    O4 H13D 2.5100 . . no
    O4 H13E 3.2404 . . no
    O4 H13F 2.6932 . . no
    O5 H17 2.5365 . . no
    O6 H2 2.3142 . . no
    O6 H19 2.6755 . . no
    O7 H25A 2.3966 . . no
    O7 H25B 2.9790 . . no
    O8 H14 2.2526 . . no
    O8 H26A 2.5268 . . no
    O8 H26B 2.5920 . . no
    O8 H26C 3.2276 . . no
    O9 H30 2.5337 . . no
    O10 H3 2.3497 . . no
    O10 H32 2.6628 . . no
    O11 H38A 3.0731 . . no
    O11 H38B 2.3503 . . no
    O12 H27 2.3222 . . no
    O12 H39A 2.5252 . . no
    O12 H39B 3.2350 . . no
    O12 H39C 2.6364 . . no
    O13 H43 2.5640 . . no
    O14 H4A 2.3087 . . no
    O14 H45 2.6726 . . no
    O15 H51A 2.6538 . . no
    O15 H51B 2.5309 . . no
    O16 H40 2.3383 . . no
    O16 H52A 2.5865 . . no
    O16 H52B 2.5515 . . no
    O16 H52C 3.2311 . . no
    C2 H1A 3.1708 . . no
    C3 H1 3.3048 . . no
    C3 H4 2.6712 . . no
    C4 H6 3.2661 . . no
    C6 H4 3.2680 . . no
    C6 H10A 2.7380 . . no
    C6 H10B 2.7733 . . no
    C7 H1A 2.5649 . . no
    C7 H5 3.2493 . . no
    C7 H10A 2.6211 . . no
    C7 H10B 2.6182 . . no
    C7 H10C 3.2030 . . no
    C8 H1A 3.1960 . . no
    C8 H5 3.2581 . . no
    C9 H1 3.2198 . . no
    C9 H4 3.2642 . . no
    C9 H6 3.2733 . . no
    C10 H6 2.5328 . . no
    C11 H1 2.5861 . . no
    C11 H12A 3.1620 . . no
    C11 H12B 2.5434 . . no
    C11 H13C 3.1766 . . no
    C11 H12C 2.4903 . . no
    C11 H12D 2.6625 . . no
    C15 H2 3.1617 . . no
    C16 H14 3.3000 . . no
    C16 H17 2.6672 . . no
    C17 H19 3.2585 . . no
    C19 H17 3.2618 . . no
    C19 H23B 2.7575 . . no
    C19 H23C 2.8008 . . no
    C20 H2 2.5564 . . no
    C20 H18 3.2544 . . no
    C20 H23A 3.2055 . . no
    C20 H23B 2.6086 . . no
    C20 H23C 2.6420 . . no
    C21 H2 3.1847 . . no
    C21 H18 3.2683 . . no
    C22 H14 3.2154 . . no
    C22 H17 3.2677 . . no
    C22 H19 3.2616 . . no
    C23 H19 2.5566 . . no
    C24 H14 2.5863 . . no
    C24 H25A 2.5290 . . no
    C24 H25B 2.8019 . . no
    C25 H14 3.5979 . . no
    C28 H3 3.1628 . . no
    C29 H27 3.2900 . . no
    C29 H30 2.6672 . . no
    C30 H32 3.2585 . . no
    C32 H30 3.2612 . . no
    C32 H36A 2.7683 . . no
    C32 H36B 2.6733 . . no
    C33 H3 2.5602 . . no
    C33 H31 3.2543 . . no
    C33 H36A 2.6410 . . no
    C33 H36B 2.5632 . . no
    C33 H36C 3.1872 . . no
    C34 H3 3.1954 . . no
    C34 H31 3.2577 . . no
    C35 H27 3.2059 . . no
    C35 H30 3.2725 . . no
    C35 H32 3.2707 . . no
    C36 H32 2.4972 . . no
    C37 H27 2.5871 . . no
    C37 H38A 2.8610 . . no
    C37 H38B 2.4905 . . no
    C41 H4A 3.1555 . . no
    C42 H40 3.2931 . . no
    C42 H43 2.6861 . . no
    C43 H45 3.2577 . . no
    C45 H43 3.2610 . . no
    C45 H49A 2.8170 . . no
    C45 H49B 2.7414 . . no
    C46 H4A 2.5555 . . no
    C46 H44 3.2498 . . no
    C46 H49A 2.6224 . . no
    C46 H49B 2.6253 . . no
    C46 H49C 3.2047 . . no
    C47 H4A 3.1962 . . no
    C47 H44 3.2616 . . no
    C48 H40 3.2035 . . no
    C48 H43 3.2671 . . no
    C48 H45 3.2624 . . no
    C49 H45 2.5604 . . no
    C50 H40 2.5948 . . no
    C50 H51A 2.6425 . . no
    C50 H51B 2.5791 . . no
    H1A H1 2.2201 . . no
    H2 H14 2.2130 . . no
    H3 H27 2.2034 . . no
    H4A H40 2.1929 . . no
    H4 H5 2.2995 . . no
    H5 H6 2.3592 . . no
    H6 H10A 2.2851 . . no
    H6 H10B 2.3555 . . no
    H6 H10C 3.5040 . . no
    H17 H18 2.3087 . . no
    H18 H19 2.3491 . . no
    H19 H23A 3.5292 . . no
    H19 H23B 2.3329 . . no
    H19 H23C 2.3595 . . no
    H25A H26A 2.8558 . . no
    H25A H26B 2.3406 . . no
    H25A H26C 2.3885 . . no
    H25B H26A 2.3874 . . no
    H25B H26B 2.8558 . . no
    H25B H26C 2.3415 . . no
    H30 H31 2.3069 . . no
    H31 H32 2.3357 . . no
    H32 H36A 2.3006 . . no
    H32 H36B 2.2581 . . no
    H32 H36C 3.4664 . . no
    H38A H39A 2.3941 . . no
    H38A H39B 2.3090 . . no
    H38A H39C 2.8435 . . no
    H38B H39A 2.8440 . . no
    H38B H39B 2.3910 . . no
    H38B H39C 2.3120 . . no
    H43 H44 2.2980 . . no
    H44 H45 2.3491 . . no
    H45 H49A 2.4473 . . no
    H45 H49B 2.2594 . . no
    H45 H49C 3.5296 . . no
    H51A H52A 2.8536 . . no
    H51A H52B 2.3734 . . no
    H51A H52C 2.3469 . . no
    H51B H52A 2.3481 . . no
    H51B H52B 2.8536 . . no
    H51B H52C 2.3724 . . no
    H12A H13A 2.4224 . . no
    H12A H13B 2.4517 . . no
    H12A H13C 2.9136 . . no
    H12B H13A 2.9139 . . no
    H12B H13B 2.4360 . . no
    H12B H13C 2.4379 . . no
    H12C H13D 2.8145 . . no
    H12C H13E 2.3866 . . no
    H12C H13F 2.2553 . . no
    H12D H13D 2.3951 . . no
    H12D H13E 2.2484 . . no
    H12D H13F 2.8129 . . no
    O1 H2 2.8876 . 4_545 no
    O1 H10B 3.3313 . 3_746 no
    O1 H14 2.4167 . 4_545 no
    O1 H25A 3.3775 . 3_756 no
    O1 H25B 2.8397 . 3_756 no
    O1 H26B 2.9465 . 3_746 no
    O1 H12A 2.2645 . 1_545 no
    O1 H12B 3.3782 . 1_545 no
    O1 H12D 3.1720 . 1_545 no
    O1 H13D 3.0975 . 1_545 no
    O2 H5 3.5144 . 3_746 no
    O2 H32 2.7114 . 1_545 no
    O2 H36A 3.1543 . 1_545 no
    O2 H36B 3.3569 . 1_545 no
    O3 H2 2.1904 . 4_545 no
    O3 H14 3.2411 . 4_545 no
    O3 H25A 3.2322 . 3_756 no
    O3 H25B 3.3222 . 3_756 no
    O3 H26C 2.7229 . 3_756 no
    O3 H30 3.2291 . 4_555 no
    O3 H31 3.1339 . 4_555 no
    O3 H52B 3.3610 . 4_545 no
    O4 H4 3.1776 . 1_565 no
    O4 H25A 3.3889 . 3_756 no
    O4 H26C 3.5725 . 3_756 no
    O4 H36C 3.2411 . . no
    O4 H52B 3.0696 . 4_545 no
    O4 H52C 3.0946 . 4_545 no
    O5 H1A 1.9248 . . no
    O5 H1 2.9614 . . no
    O5 H6 3.2599 . 1_565 no
    O5 H10A 3.0322 . 1_565 no
    O5 H32 3.3174 . . no
    O5 H36B 2.7164 . . no
    O6 H30 3.2730 . 1_545 no
    O6 H13B 2.8478 . 4_554 no
    O6 H13E 2.8117 . 4_554 no
    O7 H1A 3.2516 . . no
    O7 H4 3.4178 . 3_746 no
    O7 H5 2.7453 . 3_746 no
    O7 H6 2.4448 . 1_565 no
    O7 H10A 2.5735 . 1_565 no
    O7 H10B 3.0045 . 1_565 no
    O8 H4 3.4611 . 3_746 no
    O8 H10C 3.1772 . . no
    O8 H25B 3.2522 . 2_745 no
    O8 H26A 3.1707 . 2_755 no
    O8 H26B 2.9390 . 2_755 no
    O9 H4A 2.0344 . . no
    O9 H23B 2.7431 . . no
    O9 H23C 2.7789 . 1_565 no
    O9 H40 3.0200 . . no
    O9 H13B 2.8268 . 4_554 no
    O9 H13C 2.9826 . 4_554 no
    O9 H12C 3.3663 . 4_554 no
    O10 H17 3.1841 . . no
    O10 H51A 3.0245 . 4_555 no
    O10 H52C 3.3788 . 4_545 no
    O11 H4A 2.3842 . . no
    O11 H23B 3.0056 . . no
    O11 H39A 3.5939 . 2_645 no
    O11 H44 3.4533 . 3_665 no
    O11 H45 2.8744 . 1_545 no
    O11 H49B 2.3303 . 1_545 no
    O12 H38A 2.9734 . 2_655 no
    O12 H39A 3.2305 . 2_645 no
    O12 H39C 3.2983 . 2_645 no
    O12 H49B 3.5744 . 1_545 no
    O12 H49C 2.8950 . . no
    O12 H49C 3.4282 . 2_645 no
    O13 H3 2.2112 . 4_554 no
    O13 H27 2.5735 . 4_554 no
    O13 H39C 3.0214 . 3_665 no
    O13 H49A 2.7531 . 3_665 no
    O13 H51B 2.6318 . 1_565 no
    O14 H23A 3.5171 . 1_565 no
    O14 H23B 3.3524 . 1_565 no
    O14 H23C 2.8610 . 1_565 no
    O14 H43 3.4460 . 3_665 no
    O15 H3 2.2586 . 4_554 no
    O15 H18 3.0554 . 4_544 no
    O15 H27 3.5048 . 4_554 no
    O15 H38A 3.4273 . 3_655 no
    O15 H38B 3.0273 . 3_655 no
    O15 H39B 2.4687 . 3_655 no
    O15 H39C 3.5240 . 3_655 no
    O15 H43 3.0914 . 1_545 no
    O16 H23A 3.3076 . . no
    O16 H36C 3.4802 . 4_554 no
    O16 H43 3.4313 . 1_545 no
    O16 H13A 3.0327 . 4_554 no
    O16 H13E 3.3912 . 4_554 no
    O16 H13F 2.8775 . 4_554 no
    N1 H5 3.3962 . 1_565 no
    N1 H36A 3.0304 . 1_545 no
    N2 H31 3.1484 . 1_545 no
    N2 H12A 3.5042 . 4_554 no
    N2 H12B 3.4132 . 4_554 no
    N2 H12D 3.3449 . 4_554 no
    N2 H13E 3.5678 . 4_554 no
    N3 H18 3.2127 . . no
    N3 H39B 3.3466 . 2_655 no
    N4 H44 3.5638 . 3_665 no
    N4 H52A 3.4297 . 1_565 no
    N4 H13C 3.4726 . 4_554 no
    C1 H5 3.1047 . 1_565 no
    C1 H52B 3.2355 . 4_545 no
    C1 H52C 3.4518 . 4_545 no
    C2 H5 3.5713 . 1_565 no
    C2 H25A 3.0760 . 3_756 no
    C2 H52B 3.1071 . 4_545 no
    C2 H12A 3.4362 . 1_545 no
    C2 H13D 3.1755 . 1_545 no
    C3 H10B 3.3945 . 3_746 no
    C3 H14 3.5960 . 4_545 no
    C3 H25A 3.3437 . 3_756 no
    C3 H25B 3.3861 . 3_756 no
    C3 H12A 2.5561 . 1_545 no
    C3 H13D 2.8100 . 1_545 no
    C4 H1 3.4793 . 1_545 no
    C4 H10B 2.7592 . 3_746 no
    C4 H25A 3.1039 . 3_746 no
    C4 H12A 3.1597 . 1_545 no
    C5 H1 3.0853 . 1_545 no
    C5 H10B 3.4320 . 3_746 no
    C5 H25A 3.4727 . 3_746 no
    C6 H1 3.4600 . 1_545 no
    C6 H36B 3.3284 . 1_545 no
    C7 H5 3.5981 . 3_746 no
    C7 H32 3.4155 . 1_545 no
    C7 H36A 3.1387 . 1_545 no
    C7 H36B 3.0961 . 1_545 no
    C8 H6 3.4948 . 3_746 no
    C8 H10B 3.0708 . 3_746 no
    C8 H12A 3.0226 . 1_545 no
    C8 H13D 3.1114 . 1_545 no
    C9 H6 3.4920 . 3_746 no
    C9 H36A 3.0297 . 1_545 no
    C9 H36B 3.4652 . 1_545 no
    C10 H4 3.4068 . 3_746 no
    C10 H26A 2.9537 . 2_745 no
    C10 H31 3.4921 . 1_545 no
    C10 H32 2.7733 . 1_545 no
    C11 H2 3.2534 . 4_545 no
    C11 H25A 2.9386 . 3_756 no
    C11 H25B 3.5367 . 3_756 no
    C11 H26C 3.2066 . 3_756 no
    C11 H52B 2.9170 . 4_545 no
    C11 H52C 3.5797 . 4_545 no
    C14 H10C 3.2432 . . no
    C14 H25B 3.4948 . 2_745 no
    C14 H26B 3.1870 . 2_755 no
    C14 H31 3.5253 . 1_545 no
    C15 H10A 3.2779 . 1_565 no
    C15 H10C 2.9617 . . no
    C15 H26B 3.5875 . 2_755 no
    C16 H1A 2.8373 . . no
    C16 H10A 3.3083 . 1_565 no
    C16 H10C 3.5399 . . no
    C16 H32 3.5429 . . no
    C17 H36A 3.4840 . 1_545 no
    C17 H51A 2.9863 . 4_545 no
    C18 H39B 3.0963 . 2_645 no
    C18 H51A 3.1201 . 4_545 no
    C18 H51B 3.4189 . 4_545 no
    C19 H39B 3.3212 . 2_645 no
    C21 H32 3.4229 . 1_545 no
    C22 H31 3.2851 . 1_545 no
    C23 H30 3.5900 . 1_545 no
    C23 H40 3.2162 . . no
    C23 H49B 3.5278 . 1_545 no
    C23 H52A 3.4994 . . no
    C23 H13B 3.2791 . 4_554 no
    C23 H13E 3.3187 . 4_554 no
    C24 H6 3.5331 . 1_565 no
    C24 H10A 2.9745 . 1_565 no
    C24 H10C 3.0537 . . no
    C24 H26A 3.2414 . 2_755 no
    C24 H26B 3.4470 . 2_755 no
    C25 H4 3.0342 . 3_746 no
    C25 H26A 3.4252 . 2_755 no
    C25 H26B 3.4688 . 2_755 no
    C26 H4 3.3019 . 3_746 no
    C26 H10C 3.2005 . 2_755 no
    C26 H14 3.4268 . 2_745 no
    C26 H25B 3.3261 . 2_745 no
    C26 H31 3.2514 . 2_745 no
    C26 H12B 3.2307 . 3_756 no
    C26 H12D 3.4362 . 3_756 no
    C27 H18 3.3834 . . no
    C27 H38A 3.0388 . 2_655 no
    C27 H39B 3.3981 . 2_655 no
    C27 H39C 3.1819 . 2_645 no
    C28 H4A 3.4328 . . no
    C28 H19 3.3594 . . no
    C28 H49C 3.3172 . . no
    C29 H4A 2.9863 . . no
    C29 H19 3.4298 . . no
    C29 H23B 3.2160 . . no
    C29 H23C 2.9573 . 1_565 no
    C30 H23C 3.2867 . 1_565 no
    C30 H12B 3.0266 . 4_554 no
    C30 H13B 3.4910 . 4_554 no
    C30 H13C 3.4829 . 4_554 no
    C30 H12C 3.0302 . 4_554 no
    C30 H12D 3.2405 . 4_554 no
    C31 H10A 3.5118 . 1_565 no
    C31 H10C 3.5735 . 1_565 no
    C31 H26C 3.3026 . 2_755 no
    C31 H12B 3.3037 . 4_554 no
    C31 H12D 3.5969 . 4_554 no
    C32 H10A 3.1205 . 1_565 no
    C32 H10C 3.4995 . 1_565 no
    C33 H17 3.2166 . . no
    C34 H19 3.5177 . 1_565 no
    C34 H23C 3.2085 . 1_565 no
    C35 H17 3.4694 . . no
    C35 H18 3.5877 . . no
    C36 H1 3.3910 . . no
    C36 H51A 3.1008 . 4_555 no
    C36 H52C 3.3921 . 4_545 no
    C36 H13A 3.3896 . . no
    C36 H13D 3.2323 . . no
    C36 H13F 3.3083 . . no
    C37 H4A 3.0590 . . no
    C37 H39A 3.2581 . 2_645 no
    C37 H49B 3.0241 . 1_545 no
    C37 H49C 3.0495 . . no
    C38 H27 3.3574 . 2_645 no
    C38 H39A 3.5583 . 2_645 no
    C38 H43 3.1942 . 3_665 no
    C38 H49B 3.4447 . 1_545 no
    C38 H49C 3.3596 . 2_645 no
    C39 H18 3.1132 . 2_655 no
    C39 H19 3.2897 . 2_655 no
    C39 H27 3.3781 . 2_655 no
    C39 H38A 3.5433 . 2_655 no
    C39 H43 3.1607 . 3_665 no
    C39 H49C 3.1211 . 2_645 no
    C40 H44 3.3293 . 1_545 no
    C40 H52A 3.4844 . 1_565 no
    C40 H13A 3.2744 . 4_554 no
    C40 H13B 3.3220 . 4_554 no
    C40 H13C 3.2867 . 4_554 no
    C40 H13F 3.1721 . 4_554 no
    C41 H3 3.4526 . 4_554 no
    C41 H44 3.2893 . 1_545 no
    C41 H52A 3.3994 . 1_565 no
    C41 H13A 3.4642 . 4_554 no
    C41 H13F 3.3197 . 4_554 no
    C42 H3 3.1103 . 4_554 no
    C42 H49A 3.0562 . 3_665 no
    C42 H51B 2.8899 . 1_565 no
    C42 H52A 3.1512 . 1_565 no
    C43 H38B 3.2498 . 3_665 no
    C43 H39C 3.5719 . 3_665 no
    C43 H49A 2.9694 . 3_665 no
    C43 H51B 2.9932 . 1_565 no
    C44 H38B 3.5076 . 3_665 no
    C44 H40 3.3675 . 1_565 no
    C44 H44 3.4867 . 3_675 no
    C45 H40 3.3884 . 1_565 no
    C45 H44 3.3631 . 3_675 no
    C46 H23A 3.2826 . 1_565 no
    C46 H23B 3.4765 . 1_565 no
    C46 H23C 3.2848 . 1_565 no
    C47 H45 3.5003 . 3_665 no
    C47 H49A 3.1690 . 3_665 no
    C47 H51B 3.0235 . 1_565 no
    C47 H52A 3.0491 . 1_565 no
    C48 H23A 3.4287 . 1_565 no
    C48 H52A 3.2295 . 1_565 no
    C49 H23B 3.5560 . 1_565 no
    C49 H23C 3.4909 . 1_565 no
    C49 H38A 3.4868 . 1_565 no
    C49 H39A 2.9405 . 2_655 no
    C49 H39C 3.3921 . . no
    C49 H43 3.3676 . 3_665 no
    C50 H3 2.9748 . 4_554 no
    C50 H43 3.2193 . 1_545 no
    C50 H44 3.4556 . 1_545 no
    C50 H13A 3.5488 . 4_554 no
    C50 H13F 3.3792 . 4_554 no
    C51 H17 3.1149 . 4_544 no
    C51 H18 3.1022 . 4_544 no
    C51 H43 3.4994 . 1_545 no
    C52 H1 3.5349 . 4_544 no
    C52 H17 3.5414 . 4_544 no
    C52 H23A 3.2120 . . no
    C52 H13A 3.4123 . 4_544 no
    C52 H13C 3.0092 . 4_544 no
    C52 H12C 3.4227 . 4_544 no
    C52 H13F 3.3995 . 4_544 no
    H1A O5 1.9248 . . no
    H1A O7 3.2516 . . no
    H1A C16 2.8373 . . no
    H1A H5 3.5456 . 1_565 no
    H1A H5 3.5581 . 3_746 no
    H1A H6 3.4291 . 1_565 no
    H1A H17 3.4685 . . no
    H1A H36A 3.0917 . 1_545 no
    H1 O5 2.9614 . . no
    H1 C4 3.4793 . 1_565 no
    H1 C5 3.0853 . 1_565 no
    H1 C6 3.4600 . 1_565 no
    H1 C36 3.3910 . . no
    H1 C52 3.5349 . 4_545 no
    H1 H5 3.0961 . 1_565 no
    H1 H36B 2.7653 . . no
    H1 H36C 3.1285 . . no
    H1 H52B 3.1902 . 4_545 no
    H1 H52C 2.9777 . 4_545 no
    H2 O1 2.8876 . 4_544 no
    H2 O3 2.1904 . 4_544 no
    H2 C11 3.2534 . 4_544 no
    H2 H31 3.2949 . 1_545 no
    H2 C12A 3.3911 . 4_554 no
    H2 C13B 3.5383 . 4_554 no
    H2 H12A 2.9405 . 4_554 no
    H2 H12B 3.1918 . 4_554 no
    H2 H13B 3.2013 . 4_554 no
    H2 H12D 3.0346 . 4_554 no
    H2 H13E 2.8869 . 4_554 no
    H3 O13 2.2112 . 4_555 no
    H3 O15 2.2586 . 4_555 no
    H3 C41 3.4526 . 4_555 no
    H3 C42 3.1103 . 4_555 no
    H3 C50 2.9748 . 4_555 no
    H3 H18 3.3327 . . no
    H3 H39B 3.3404 . 2_655 no
    H3 H51B 3.5948 . 4_545 no
    H4A O9 2.0344 . . no
    H4A O11 2.3842 . . no
    H4A C28 3.4328 . . no
    H4A C29 2.9863 . . no
    H4A C37 3.0590 . . no
    H4A H23B 3.4023 . . no
    H4A H23C 3.2895 . 1_565 no
    H4A H13C 3.5656 . 4_554 no
    H4 O4 3.1776 . 1_545 no
    H4 O7 3.4178 . 3_746 no
    H4 O8 3.4611 . 3_746 no
    H4 C10 3.4068 . 3_746 no
    H4 C25 3.0342 . 3_746 no
    H4 C26 3.3019 . 3_746 no
    H4 H10B 2.6425 . 3_746 no
    H4 H10C 3.5886 . 3_746 no
    H4 H25A 2.3002 . 3_746 no
    H4 H26B 2.7983 . 3_746 no
    H4 H26C 3.5800 . 3_746 no
    H4 C12A 3.4004 . 1_545 no
    H4 H12A 2.9080 . 1_545 no
    H4 H12D 3.5927 . 1_545 no
    H5 O2 3.5144 . 3_746 no
    H5 O7 2.7453 . 3_746 no
    H5 N1 3.3962 . 1_545 no
    H5 C1 3.1047 . 1_545 no
    H5 C2 3.5713 . 1_545 no
    H5 C7 3.5981 . 3_746 no
    H5 H1A 3.5456 . 1_545 no
    H5 H1A 3.5581 . 3_746 no
    H5 H1 3.0961 . 1_545 no
    H5 H5 3.3552 . 3_736 no
    H5 H6 3.2697 . 3_736 no
    H5 H25A 3.0670 . 3_746 no
    H6 O5 3.2599 . 1_545 no
    H6 O7 2.4448 . 1_545 no
    H6 C8 3.4948 . 3_746 no
    H6 C9 3.4920 . 3_746 no
    H6 C24 3.5331 . 1_545 no
    H6 H1A 3.4291 . 1_545 no
    H6 H5 3.2697 . 3_736 no
    H6 H36B 3.5967 . 1_545 no
    H10A O5 3.0322 . 1_545 no
    H10A O7 2.5735 . 1_545 no
    H10A C15 3.2779 . 1_545 no
    H10A C16 3.3083 . 1_545 no
    H10A C24 2.9745 . 1_545 no
    H10A C31 3.5118 . 1_545 no
    H10A C32 3.1205 . 1_545 no
    H10A H26A 2.9420 . 2_745 no
    H10A H31 3.1669 . 1_545 no
    H10A H32 2.3941 . 1_545 no
    H10A H36B 3.3369 . 1_545 no
    H10B O1 3.3313 . 3_746 no
    H10B O7 3.0045 . 1_545 no
    H10B C3 3.3945 . 3_746 no
    H10B C4 2.7592 . 3_746 no
    H10B C5 3.4320 . 3_746 no
    H10B C8 3.0708 . 3_746 no
    H10B H4 2.6425 . 3_746 no
    H10B H26A 2.9546 . 2_745 no
    H10C O8 3.1772 . . no
    H10C C14 3.2432 . . no
    H10C C15 2.9617 . . no
    H10C C16 3.5399 . . no
    H10C C24 3.0537 . . no
    H10C C26 3.2005 . 2_745 no
    H10C C31 3.5735 . 1_545 no
    H10C C32 3.4995 . 1_545 no
    H10C H4 3.5886 . 3_746 no
    H10C H14 3.3971 . . no
    H10C H26A 2.4830 . 2_745 no
    H10C H26C 3.1077 . 2_745 no
    H10C H31 2.9605 . 1_545 no
    H10C H32 2.8178 . 1_545 no
    H14 O1 2.4167 . 4_544 no
    H14 O3 3.2411 . 4_544 no
    H14 C3 3.5960 . 4_544 no
    H14 C26 3.4268 . 2_755 no
    H14 H10C 3.3971 . . no
    H14 H25B 2.7244 . 2_745 no
    H14 H26B 2.6749 . 2_755 no
    H14 H26C 3.5934 . 2_745 no
    H14 H26C 3.5205 . 2_755 no
    H14 H12A 3.5637 . 4_554 no
    H17 O10 3.1841 . . no
    H17 C33 3.2166 . . no
    H17 C35 3.4694 . . no
    H17 C51 3.1149 . 4_545 no
    H17 C52 3.5414 . 4_545 no
    H17 H1A 3.4685 . . no
    H17 H36A 3.1867 . 1_545 no
    H17 H36B 3.2426 . . no
    H17 H51A 2.4079 . 4_545 no
    H17 H51B 3.1722 . 4_545 no
    H17 H52C 3.0528 . 4_545 no
    H18 O15 3.0554 . 4_545 no
    H18 N3 3.2127 . . no
    H18 C27 3.3834 . . no
    H18 C35 3.5877 . . no
    H18 C39 3.1132 . 2_645 no
    H18 C51 3.1022 . 4_545 no
    H18 H3 3.3327 . . no
    H18 H39A 3.4170 . 2_645 no
    H18 H39B 2.3696 . 2_645 no
    H18 H39C 3.1475 . 2_645 no
    H18 H51A 2.6610 . 4_545 no
    H18 H51B 2.6395 . 4_545 no
    H19 C28 3.3594 . . no
    H19 C29 3.4298 . . no
    H19 C34 3.5177 . 1_545 no
    H19 C39 3.2897 . 2_645 no
    H19 H39A 2.9009 . 2_645 no
    H19 H39B 2.8416 . 2_645 no
    H19 H49B 3.3857 . 1_545 no
    H23A O14 3.5171 . 1_545 no
    H23A O16 3.3076 . . no
    H23A C46 3.2826 . 1_545 no
    H23A C48 3.4287 . 1_545 no
    H23A C52 3.2120 . . no
    H23A H40 2.7477 . . no
    H23A H52A 2.5792 . . no
    H23A H52B 3.0498 . . no
    H23A H13B 3.1214 . 4_554 no
    H23A H13C 3.3243 . 4_544 no
    H23A H12C 3.5408 . 4_544 no
    H23A H13E 3.0149 . 4_554 no
    H23B O9 2.7431 . . no
    H23B O11 3.0056 . . no
    H23B O14 3.3524 . 1_545 no
    H23B C29 3.2160 . . no
    H23B C46 3.4765 . 1_545 no
    H23B C49 3.5560 . 1_545 no
    H23B H4A 3.4023 . . no
    H23B H40 2.8276 . . no
    H23B H49B 2.9339 . 1_545 no
    H23B H13B 3.2554 . 4_554 no
    H23B H13E 3.5270 . 4_554 no
    H23C O9 2.7789 . 1_545 no
    H23C O14 2.8610 . 1_545 no
    H23C C29 2.9573 . 1_545 no
    H23C C30 3.2867 . 1_545 no
    H23C C34 3.2085 . 1_545 no
    H23C C46 3.2848 . 1_545 no
    H23C C49 3.4909 . 1_545 no
    H23C H4A 3.2895 . 1_545 no
    H23C H30 3.0983 . 1_545 no
    H23C H49B 3.2830 . 1_545 no
    H23C H13C 3.5230 . 4_544 no
    H25A O1 3.3775 . 3_756 no
    H25A O3 3.2322 . 3_756 no
    H25A O4 3.3889 . 3_756 no
    H25A C2 3.0760 . 3_756 no
    H25A C3 3.3437 . 3_756 no
    H25A C4 3.1039 . 3_746 no
    H25A C5 3.4727 . 3_746 no
    H25A C11 2.9386 . 3_756 no
    H25A H4 2.3002 . 3_746 no
    H25A H5 3.0670 . 3_746 no
    H25B O1 2.8397 . 3_756 no
    H25B O3 3.3222 . 3_756 no
    H25B O8 3.2522 . 2_755 no
    H25B C3 3.3861 . 3_756 no
    H25B C11 3.5367 . 3_756 no
    H25B C14 3.4948 . 2_755 no
    H25B C26 3.3261 . 2_755 no
    H25B H14 2.7244 . 2_755 no
    H25B H26A 2.7842 . 2_755 no
    H25B H26B 3.0652 . 2_755 no
    H26A O8 3.1707 . 2_745 no
    H26A C10 2.9537 . 2_755 no
    H26A C24 3.2414 . 2_745 no
    H26A C25 3.4252 . 2_745 no
    H26A H10A 2.9420 . 2_755 no
    H26A H10B 2.9546 . 2_755 no
    H26A H10C 2.4830 . 2_755 no
    H26A H25B 2.7842 . 2_745 no
    H26A H31 3.3156 . 2_745 no
    H26B O1 2.9465 . 3_746 no
    H26B O8 2.9390 . 2_745 no
    H26B C14 3.1870 . 2_745 no
    H26B C15 3.5875 . 2_745 no
    H26B C24 3.4470 . 2_745 no
    H26B C25 3.4688 . 2_745 no
    H26B H4 2.7983 . 3_746 no
    H26B H14 2.6749 . 2_745 no
    H26B H25B 3.0652 . 2_745 no
    H26B H12A 3.4333 . 3_756 no
    H26B H12B 3.1887 . 3_756 no
    H26B H12D 3.3032 . 3_756 no
    H26C O3 2.7229 . 3_756 no
    H26C O4 3.5725 . 3_756 no
    H26C C11 3.2066 . 3_756 no
    H26C C31 3.3026 . 2_745 no
    H26C H4 3.5800 . 3_746 no
    H26C H10C 3.1077 . 2_755 no
    H26C H14 3.5205 . 2_745 no
    H26C H14 3.5934 . 2_755 no
    H26C H31 2.4011 . 2_745 no
    H26C C12A 3.2222 . 3_756 no
    H26C C12B 3.4940 . 3_756 no
    H26C H12A 3.4351 . 3_756 no
    H26C H12B 2.4734 . 3_756 no
    H26C H12D 2.7398 . 3_756 no
    H27 O13 2.5735 . 4_555 no
    H27 O15 3.5048 . 4_555 no
    H27 C38 3.3574 . 2_655 no
    H27 C39 3.3781 . 2_645 no
    H27 H38A 2.4624 . 2_655 no
    H27 H39A 3.3975 . 2_645 no
    H27 H39B 3.4097 . 2_655 no
    H27 H39C 2.6108 . 2_645 no
    H27 H49A 3.3008 . 2_645 no
    H30 O3 3.2291 . 4_554 no
    H30 O6 3.2730 . 1_565 no
    H30 C23 3.5900 . 1_565 no
    H30 H23C 3.0983 . 1_565 no
    H30 C12A 2.9511 . 4_554 no
    H30 C12B 2.7035 . 4_554 no
    H30 C13B 3.5451 . 4_554 no
    H30 C13A 2.8355 . 4_554 no
    H30 H12B 2.3045 . 4_554 no
    H30 H13B 2.6698 . 4_554 no
    H30 H13C 2.5492 . 4_554 no
    H30 H12C 2.0931 . 4_554 no
    H30 H12D 2.4834 . 4_554 no
    H30 H13E 3.3216 . 4_554 no
    H31 O3 3.1339 . 4_554 no
    H31 N2 3.1484 . 1_565 no
    H31 C10 3.4921 . 1_565 no
    H31 C14 3.5253 . 1_565 no
    H31 C22 3.2851 . 1_565 no
    H31 C26 3.2514 . 2_755 no
    H31 H2 3.2949 . 1_565 no
    H31 H10A 3.1669 . 1_565 no
    H31 H10C 2.9605 . 1_565 no
    H31 H26A 3.3156 . 2_755 no
    H31 H26C 2.4011 . 2_755 no
    H31 H12B 2.8732 . 4_554 no
    H31 H12C 3.5994 . 4_554 no
    H31 H12D 3.2046 . 4_554 no
    H32 O2 2.7114 . 1_565 no
    H32 O5 3.3174 . . no
    H32 C7 3.4155 . 1_565 no
    H32 C10 2.7733 . 1_565 no
    H32 C16 3.5429 . . no
    H32 C21 3.4229 . 1_565 no
    H32 H10A 2.3941 . 1_565 no
    H32 H10C 2.8178 . 1_565 no
    H36A O2 3.1543 . 1_565 no
    H36A N1 3.0304 . 1_565 no
    H36A C7 3.1387 . 1_565 no
    H36A C9 3.0297 . 1_565 no
    H36A C17 3.4840 . 1_565 no
    H36A H1A 3.0917 . 1_565 no
    H36A H17 3.1867 . 1_565 no
    H36A H51A 2.7286 . 4_555 no
    H36A H13D 3.3626 . . no
    H36B O2 3.3569 . 1_565 no
    H36B O5 2.7164 . . no
    H36B C6 3.3284 . 1_565 no
    H36B C7 3.0961 . 1_565 no
    H36B C9 3.4652 . 1_565 no
    H36B H1 2.7653 . . no
    H36B H6 3.5967 . 1_565 no
    H36B H10A 3.3369 . 1_565 no
    H36B H17 3.2426 . . no
    H36B H52C 3.4421 . 4_545 no
    H36C O4 3.2411 . . no
    H36C O16 3.4802 . 4_555 no
    H36C H1 3.1285 . . no
    H36C H51A 3.0806 . 4_555 no
    H36C H52C 2.8815 . 4_545 no
    H36C C12B 3.5686 . . no
    H36C C13B 2.7585 . . no
    H36C C13A 3.3014 . . no
    H36C H12A 3.5462 . . no
    H36C H13A 2.4214 . . no
    H36C H13D 2.3559 . . no
    H36C H13E 3.5555 . . no
    H36C H13F 2.3497 . . no
    H38A O12 2.9734 . 2_645 no
    H38A O15 3.4273 . 3_655 no
    H38A C27 3.0388 . 2_645 no
    H38A C39 3.5433 . 2_645 no
    H38A C49 3.4868 . 1_545 no
    H38A H27 2.4624 . 2_645 no
    H38A H39A 2.9662 . 2_645 no
    H38A H39C 3.4387 . 2_645 no
    H38A H49A 3.2807 . 1_545 no
    H38A H49B 3.1047 . 1_545 no
    H38A H49C 3.5104 . 1_545 no
    H38A H49C 3.0571 . 2_645 no
    H38B O15 3.0273 . 3_655 no
    H38B C43 3.2498 . 3_665 no
    H38B C44 3.5076 . 3_665 no
    H38B H43 2.4796 . 3_665 no
    H38B H44 3.0133 . 3_665 no
    H38B H45 3.5107 . 1_545 no
    H38B H49A 3.5415 . 1_545 no
    H38B H49B 3.1959 . 1_545 no
    H39A O11 3.5939 . 2_655 no
    H39A O12 3.2305 . 2_655 no
    H39A C37 3.2581 . 2_655 no
    H39A C38 3.5583 . 2_655 no
    H39A C49 2.9405 . 2_645 no
    H39A H18 3.4170 . 2_655 no
    H39A H19 2.9009 . 2_655 no
    H39A H27 3.3975 . 2_655 no
    H39A H38A 2.9662 . 2_655 no
    H39A H49A 3.4891 . 2_645 no
    H39A H49B 2.7162 . 2_645 no
    H39A H49C 2.3231 . 2_645 no
    H39B O15 2.4687 . 3_655 no
    H39B N3 3.3466 . 2_645 no
    H39B C18 3.0963 . 2_655 no
    H39B C19 3.3212 . 2_655 no
    H39B C27 3.3981 . 2_645 no
    H39B H3 3.3404 . 2_645 no
    H39B H18 2.3696 . 2_655 no
    H39B H19 2.8416 . 2_655 no
    H39B H27 3.4097 . 2_645 no
    H39B H43 3.2309 . 3_665 no
    H39B H49C 3.4637 . 2_645 no
    H39B H51B 3.4245 . 3_655 no
    H39C O12 3.2983 . 2_655 no
    H39C O13 3.0214 . 3_665 no
    H39C O15 3.5240 . 3_655 no
    H39C C27 3.1819 . 2_655 no
    H39C C43 3.5719 . 3_665 no
    H39C C49 3.3921 . . no
    H39C H18 3.1475 . 2_655 no
    H39C H27 2.6108 . 2_655 no
    H39C H38A 3.4387 . 2_655 no
    H39C H43 2.6451 . 3_665 no
    H39C H49A 2.9446 . . no
    H39C H49C 2.9677 . . no
    H40 O9 3.0200 . . no
    H40 C23 3.2162 . . no
    H40 C44 3.3675 . 1_545 no
    H40 C45 3.3884 . 1_545 no
    H40 H23A 2.7477 . . no
    H40 H23B 2.8276 . . no
    H40 H44 3.4493 . 1_545 no
    H40 H45 3.4702 . 1_545 no
    H40 C13B 3.5020 . 4_554 no
    H40 C13A 3.2151 . 4_554 no
    H40 H13A 3.0481 . 4_554 no
    H40 H13B 2.8235 . 4_554 no
    H40 H13C 3.2438 . 4_554 no
    H40 H13E 3.1406 . 4_554 no
    H40 H13F 2.9559 . 4_554 no
    H43 O14 3.4460 . 3_665 no
    H43 O15 3.0914 . 1_565 no
    H43 O16 3.4313 . 1_565 no
    H43 C38 3.1942 . 3_665 no
    H43 C39 3.1607 . 3_665 no
    H43 C49 3.3676 . 3_665 no
    H43 C50 3.2193 . 1_565 no
    H43 C51 3.4994 . 1_565 no
    H43 H38B 2.4796 . 3_665 no
    H43 H39B 3.2309 . 3_665 no
    H43 H39C 2.6451 . 3_665 no
    H43 H49A 2.6530 . 3_665 no
    H43 H51B 2.7561 . 1_565 no
    H44 O11 3.4533 . 3_665 no
    H44 N4 3.5638 . 3_665 no
    H44 C40 3.3293 . 1_565 no
    H44 C41 3.2893 . 1_565 no
    H44 C44 3.4867 . 3_675 no
    H44 C45 3.3631 . 3_675 no
    H44 C50 3.4556 . 1_565 no
    H44 H38B 3.0133 . 3_665 no
    H44 H40 3.4493 . 1_565 no
    H44 H44 2.9137 . 3_675 no
    H44 H45 2.6693 . 3_675 no
    H45 O11 2.8744 . 1_565 no
    H45 C47 3.5003 . 3_665 no
    H45 H38B 3.5107 . 1_565 no
    H45 H40 3.4702 . 1_565 no
    H45 H44 2.6693 . 3_675 no
    H49A O13 2.7531 . 3_665 no
    H49A C42 3.0562 . 3_665 no
    H49A C43 2.9694 . 3_665 no
    H49A C47 3.1690 . 3_665 no
    H49A H27 3.3008 . 2_655 no
    H49A H38A 3.2807 . 1_565 no
    H49A H38B 3.5415 . 1_565 no
    H49A H39A 3.4891 . 2_655 no
    H49A H39C 2.9446 . . no
    H49A H43 2.6530 . 3_665 no
    H49B O11 2.3303 . 1_565 no
    H49B O12 3.5744 . 1_565 no
    H49B C23 3.5278 . 1_565 no
    H49B C37 3.0241 . 1_565 no
    H49B C38 3.4447 . 1_565 no
    H49B H19 3.3857 . 1_565 no
    H49B H23B 2.9339 . 1_565 no
    H49B H23C 3.2830 . 1_565 no
    H49B H38A 3.1047 . 1_565 no
    H49B H38B 3.1959 . 1_565 no
    H49B H39A 2.7162 . 2_655 no
    H49C O12 2.8950 . . no
    H49C O12 3.4282 . 2_655 no
    H49C C28 3.3172 . . no
    H49C C37 3.0495 . . no
    H49C C38 3.3596 . 2_655 no
    H49C C39 3.1211 . 2_655 no
    H49C H38A 3.5104 . 1_565 no
    H49C H38A 3.0571 . 2_655 no
    H49C H39A 2.3231 . 2_655 no
    H49C H39B 3.4637 . 2_655 no
    H49C H39C 2.9677 . . no
    H51A O10 3.0245 . 4_554 no
    H51A C17 2.9863 . 4_544 no
    H51A C18 3.1201 . 4_544 no
    H51A C36 3.1008 . 4_554 no
    H51A H17 2.4079 . 4_544 no
    H51A H18 2.6610 . 4_544 no
    H51A H36A 2.7286 . 4_554 no
    H51A H36C 3.0806 . 4_554 no
    H51B O13 2.6318 . 1_545 no
    H51B C18 3.4189 . 4_544 no
    H51B C42 2.8899 . 1_545 no
    H51B C43 2.9932 . 1_545 no
    H51B C47 3.0235 . 1_545 no
    H51B H3 3.5948 . 4_544 no
    H51B H17 3.1722 . 4_544 no
    H51B H18 2.6395 . 4_544 no
    H51B H39B 3.4245 . 3_655 no
    H51B H43 2.7561 . 1_545 no
    H52A N4 3.4297 . 1_545 no
    H52A C23 3.4994 . . no
    H52A C40 3.4844 . 1_545 no
    H52A C41 3.3994 . 1_545 no
    H52A C42 3.1512 . 1_545 no
    H52A C47 3.0491 . 1_545 no
    H52A C48 3.2295 . 1_545 no
    H52A H23A 2.5792 . . no
    H52A C13A 3.2454 . 4_544 no
    H52A H13A 3.1472 . 4_544 no
    H52A H13C 2.5005 . 4_544 no
    H52A H12C 3.0849 . 4_544 no
    H52A H13F 3.1301 . 4_544 no
    H52B O3 3.3610 . 4_544 no
    H52B O4 3.0696 . 4_544 no
    H52B C1 3.2355 . 4_544 no
    H52B C2 3.1071 . 4_544 no
    H52B C11 2.9170 . 4_544 no
    H52B H1 3.1902 . 4_544 no
    H52B H23A 3.0498 . . no
    H52B C13B 3.2901 . 4_554 no
    H52B H13A 3.4636 . 4_554 no
    H52B H13C 3.0773 . 4_544 no
    H52B H12C 3.2164 . 4_544 no
    H52B H13D 2.9505 . 4_554 no
    H52B H13E 2.9936 . 4_554 no
    H52B H13F 3.3955 . 4_554 no
    H52C O4 3.0946 . 4_544 no
    H52C O10 3.3788 . 4_544 no
    H52C C1 3.4518 . 4_544 no
    H52C C11 3.5797 . 4_544 no
    H52C C36 3.3921 . 4_544 no
    H52C H1 2.9777 . 4_544 no
    H52C H17 3.0528 . 4_544 no
    H52C H36B 3.4421 . 4_544 no
    H52C H36C 2.8815 . 4_544 no
    H52C C12B 3.5465 . 4_544 no
    H52C C13B 3.5736 . 4_544 no
    H52C C13A 3.3301 . 4_544 no
    H52C H13A 2.8961 . 4_544 no
    H52C H13C 2.9678 . 4_544 no
    H52C H12C 3.4028 . 4_544 no
    H52C H13F 2.8634 . 4_544 no
    C12A H2 3.3911 . 4_555 no
    C12A H4 3.4004 . 1_565 no
    C12A H26C 3.2222 . 3_756 no
    C12A H30 2.9511 . 4_555 no
    C12B H26C 3.4940 . 3_756 no
    C12B H30 2.7035 . 4_555 no
    C12B H36C 3.5686 . . no
    C12B H52C 3.5465 . 4_545 no
    C13B H2 3.5383 . 4_555 no
    C13B H30 3.5451 . 4_555 no
    C13B H36C 2.7585 . . no
    C13B H40 3.5020 . 4_555 no
    C13B H52B 3.2901 . 4_555 no
    C13B H52C 3.5736 . 4_545 no
    C13A H30 2.8355 . 4_555 no
    C13A H36C 3.3014 . . no
    C13A H40 3.2151 . 4_555 no
    C13A H52A 3.2454 . 4_545 no
    C13A H52C 3.3301 . 4_545 no
    H12A O1 2.2645 . 1_565 no
    H12A N2 3.5042 . 4_555 no
    H12A C2 3.4362 . 1_565 no
    H12A C3 2.5561 . 1_565 no
    H12A C4 3.1597 . 1_565 no
    H12A C8 3.0226 . 1_565 no
    H12A H2 2.9405 . 4_555 no
    H12A H4 2.9080 . 1_565 no
    H12A H14 3.5637 . 4_555 no
    H12A H26B 3.4333 . 3_756 no
    H12A H26C 3.4351 . 3_756 no
    H12A H36C 3.5462 . . no
    H12B O1 3.3782 . 1_565 no
    H12B N2 3.4132 . 4_555 no
    H12B C26 3.2307 . 3_756 no
    H12B C30 3.0266 . 4_555 no
    H12B C31 3.3037 . 4_555 no
    H12B H2 3.1918 . 4_555 no
    H12B H26B 3.1887 . 3_756 no
    H12B H26C 2.4734 . 3_756 no
    H12B H30 2.3045 . 4_555 no
    H12B H31 2.8732 . 4_555 no
    H13A O16 3.0327 . 4_555 no
    H13A C36 3.3896 . . no
    H13A C40 3.2744 . 4_555 no
    H13A C41 3.4642 . 4_555 no
    H13A C50 3.5488 . 4_555 no
    H13A C52 3.4123 . 4_545 no
    H13A H36C 2.4214 . . no
    H13A H40 3.0481 . 4_555 no
    H13A H52A 3.1472 . 4_545 no
    H13A H52B 3.4636 . 4_555 no
    H13A H52C 2.8961 . 4_545 no
    H13B O6 2.8478 . 4_555 no
    H13B O9 2.8268 . 4_555 no
    H13B C23 3.2791 . 4_555 no
    H13B C30 3.4910 . 4_555 no
    H13B C40 3.3220 . 4_555 no
    H13B H2 3.2013 . 4_555 no
    H13B H23A 3.1214 . 4_555 no
    H13B H23B 3.2554 . 4_555 no
    H13B H30 2.6698 . 4_555 no
    H13B H40 2.8235 . 4_555 no
    H13C O9 2.9826 . 4_555 no
    H13C N4 3.4726 . 4_555 no
    H13C C30 3.4829 . 4_555 no
    H13C C40 3.2867 . 4_555 no
    H13C C52 3.0092 . 4_545 no
    H13C H4A 3.5656 . 4_555 no
    H13C H23A 3.3243 . 4_545 no
    H13C H23C 3.5230 . 4_545 no
    H13C H30 2.5492 . 4_555 no
    H13C H40 3.2438 . 4_555 no
    H13C H52A 2.5005 . 4_545 no
    H13C H52B 3.0773 . 4_545 no
    H13C H52C 2.9678 . 4_545 no
    H12C O9 3.3663 . 4_555 no
    H12C C30 3.0302 . 4_555 no
    H12C C52 3.4227 . 4_545 no
    H12C H23A 3.5408 . 4_545 no
    H12C H30 2.0931 . 4_555 no
    H12C H31 3.5994 . 4_555 no
    H12C H52A 3.0849 . 4_545 no
    H12C H52B 3.2164 . 4_545 no
    H12C H52C 3.4028 . 4_545 no
    H12D O1 3.1720 . 1_565 no
    H12D N2 3.3449 . 4_555 no
    H12D C26 3.4362 . 3_756 no
    H12D C30 3.2405 . 4_555 no
    H12D C31 3.5969 . 4_555 no
    H12D H2 3.0346 . 4_555 no
    H12D H4 3.5927 . 1_565 no
    H12D H26B 3.3032 . 3_756 no
    H12D H26C 2.7398 . 3_756 no
    H12D H30 2.4834 . 4_555 no
    H12D H31 3.2046 . 4_555 no
    H13D O1 3.0975 . 1_565 no
    H13D C2 3.1755 . 1_565 no
    H13D C3 2.8100 . 1_565 no
    H13D C8 3.1114 . 1_565 no
    H13D C36 3.2323 . . no
    H13D H36A 3.3626 . . no
    H13D H36C 2.3559 . . no
    H13D H52B 2.9505 . 4_555 no
    H13E O6 2.8117 . 4_555 no
    H13E O16 3.3912 . 4_555 no
    H13E N2 3.5678 . 4_555 no
    H13E C23 3.3187 . 4_555 no
    H13E H2 2.8869 . 4_555 no
    H13E H23A 3.0149 . 4_555 no
    H13E H23B 3.5270 . 4_555 no
    H13E H30 3.3216 . 4_555 no
    H13E H36C 3.5555 . . no
    H13E H40 3.1406 . 4_555 no
    H13E H52B 2.9936 . 4_555 no
    H13F O16 2.8775 . 4_555 no
    H13F C36 3.3083 . . no
    H13F C40 3.1721 . 4_555 no
    H13F C41 3.3197 . 4_555 no
    H13F C50 3.3792 . 4_555 no
    H13F C52 3.3995 . 4_545 no
    H13F H36C 2.3497 . . no
    H13F H40 2.9559 . 4_555 no
    H13F H52A 3.1301 . 4_545 no
    H13F H52B 3.3955 . 4_555 no
    H13F H52C 2.8634 . 4_545 no
loop_
    _geom_angle_atom_site_label_1
    _geom_angle_atom_site_label_2
    _geom_angle_atom_site_label_3
    _geom_angle_site_symmetry_1
    _geom_angle_site_symmetry_2
    _geom_angle_site_symmetry_3
    _geom_angle
    _geom_angle_publ_flag
    C7 O2 C10 . . . 116.8(2) no
    C11 O4 C12A . . . 118.5(10) no
    C11 O4 C12B . . . 112.9(5) no
    C20 O6 C23 . . . 117.1(2) no
    C24 O8 C25 . . . 116.95(19) no
    C33 O10 C36 . . . 115.8(2) no
    C37 O12 C38 . . . 117.7(2) no
    C46 O14 C49 . . . 116.9(2) no
    C50 O16 C51 . . . 114.97(18) no
    C1 N1 C9 . . . 121.4(3) no
    C14 N2 C22 . . . 121.6(2) no
    C27 N3 C35 . . . 121.3(2) no
    C40 N4 C48 . . . 121.6(3) no
    N1 C1 C2 . . . 123.1(3) no
    C1 C2 C3 . . . 120.1(3) no
    C1 C2 C11 . . . 119.0(3) no
    C3 C2 C11 . . . 121.0(3) no
    O1 C3 C2 . . . 124.8(3) no
    O1 C3 C8 . . . 120.3(3) no
    C2 C3 C8 . . . 114.9(3) no
    C5 C4 C8 . . . 120.9(3) no
    C4 C5 C6 . . . 121.0(3) no
    C5 C6 C7 . . . 119.1(3) no
    O2 C7 C6 . . . 125.7(3) no
    O2 C7 C9 . . . 114.1(3) no
    C6 C7 C9 . . . 120.3(3) no
    C3 C8 C4 . . . 120.9(3) no
    C3 C8 C9 . . . 120.6(3) no
    C4 C8 C9 . . . 118.4(3) no
    N1 C9 C7 . . . 120.0(3) no
    N1 C9 C8 . . . 119.7(3) no
    C7 C9 C8 . . . 120.3(3) no
    O3 C11 O4 . . . 121.9(3) no
    O3 C11 C2 . . . 125.3(3) no
    O4 C11 C2 . . . 112.9(3) no
    N2 C14 C15 . . . 123.2(3) no
    C14 C15 C16 . . . 119.7(2) no
    C14 C15 C24 . . . 119.1(3) no
    C16 C15 C24 . . . 121.3(2) no
    O5 C16 C15 . . . 124.8(3) no
    O5 C16 C21 . . . 120.2(3) no
    C15 C16 C21 . . . 115.0(2) no
    C18 C17 C21 . . . 120.5(3) no
    C17 C18 C19 . . . 120.6(3) no
    C18 C19 C20 . . . 119.9(3) no
    O6 C20 C19 . . . 126.4(2) no
    O6 C20 C22 . . . 113.9(3) no
    C19 C20 C22 . . . 119.7(3) no
    C16 C21 C17 . . . 120.5(3) no
    C16 C21 C22 . . . 121.1(3) no
    C17 C21 C22 . . . 118.4(3) no
    N2 C22 C20 . . . 120.1(2) no
    N2 C22 C21 . . . 119.2(2) no
    C20 C22 C21 . . . 120.7(3) no
    O7 C24 O8 . . . 122.4(3) no
    O7 C24 C15 . . . 126.8(3) no
    O8 C24 C15 . . . 110.8(2) no
    O8 C25 C26 . . . 106.5(2) no
    N3 C27 C28 . . . 123.7(3) no
    C27 C28 C29 . . . 119.3(2) no
    C27 C28 C37 . . . 119.5(3) no
    C29 C28 C37 . . . 121.2(3) no
    O9 C29 C28 . . . 124.3(3) no
    O9 C29 C34 . . . 119.9(3) no
    C28 C29 C34 . . . 115.7(2) no
    C31 C30 C34 . . . 120.1(3) no
    C30 C31 C32 . . . 121.3(3) no
    C31 C32 C33 . . . 119.9(3) no
    O10 C33 C32 . . . 125.4(3) no
    O10 C33 C35 . . . 115.3(3) no
    C32 C33 C35 . . . 119.3(3) no
    C29 C34 C30 . . . 120.8(3) no
    C29 C34 C35 . . . 120.3(3) no
    C30 C34 C35 . . . 118.8(2) no
    N3 C35 C33 . . . 119.9(3) no
    N3 C35 C34 . . . 119.6(2) no
    C33 C35 C34 . . . 120.5(3) no
    O11 C37 O12 . . . 122.8(3) no
    O11 C37 C28 . . . 125.5(3) no
    O12 C37 C28 . . . 111.7(2) no
    O12 C38 C39 . . . 108.1(3) no
    N4 C40 C41 . . . 123.5(3) no
    C40 C41 C42 . . . 119.5(3) no
    C40 C41 C50 . . . 119.5(3) no
    C42 C41 C50 . . . 120.9(2) no
    O13 C42 C41 . . . 124.5(3) no
    O13 C42 C47 . . . 119.9(3) no
    C41 C42 C47 . . . 115.6(2) no
    C44 C43 C47 . . . 120.8(3) no
    C43 C44 C45 . . . 120.9(3) no
    C44 C45 C46 . . . 119.8(3) no
    O14 C46 C45 . . . 126.5(3) no
    O14 C46 C48 . . . 113.9(3) no
    C45 C46 C48 . . . 119.6(3) no
    C42 C47 C43 . . . 121.8(3) no
    C42 C47 C48 . . . 120.2(3) no
    C43 C47 C48 . . . 118.0(3) no
    N4 C48 C46 . . . 119.8(3) no
    N4 C48 C47 . . . 119.4(3) no
    C46 C48 C47 . . . 120.8(3) no
    O15 C50 O16 . . . 122.1(3) no
    O15 C50 C41 . . . 125.2(3) no
    O16 C50 C41 . . . 112.6(2) no
    O16 C51 C52 . . . 107.3(3) no
    O4 C12A C13A . . . 101.2(15) no
    O4 C12B C13B . . . 110.1(7) no
    C1 N1 H1A . . . 119.319 no
    C9 N1 H1A . . . 119.326 no
    C14 N2 H2 . . . 119.188 no
    C22 N2 H2 . . . 119.186 no
    C27 N3 H3 . . . 119.376 no
    C35 N3 H3 . . . 119.367 no
    C40 N4 H4A . . . 119.184 no
    C48 N4 H4A . . . 119.180 no
    N1 C1 H1 . . . 118.465 no
    C2 C1 H1 . . . 118.468 no
    C5 C4 H4 . . . 119.570 no
    C8 C4 H4 . . . 119.579 no
    C4 C5 H5 . . . 119.522 no
    C6 C5 H5 . . . 119.501 no
    C5 C6 H6 . . . 120.434 no
    C7 C6 H6 . . . 120.439 no
    O2 C10 H10A . . . 109.449 no
    O2 C10 H10B . . . 109.463 no
    O2 C10 H10C . . . 109.472 no
    H10A C10 H10B . . . 109.476 no
    H10A C10 H10C . . . 109.482 no
    H10B C10 H10C . . . 109.485 no
    N2 C14 H14 . . . 118.396 no
    C15 C14 H14 . . . 118.373 no
    C18 C17 H17 . . . 119.749 no
    C21 C17 H17 . . . 119.763 no
    C17 C18 H18 . . . 119.704 no
    C19 C18 H18 . . . 119.692 no
    C18 C19 H19 . . . 120.039 no
    C20 C19 H19 . . . 120.048 no
    O6 C23 H23A . . . 109.461 no
    O6 C23 H23B . . . 109.472 no
    O6 C23 H23C . . . 109.468 no
    H23A C23 H23B . . . 109.467 no
    H23A C23 H23C . . . 109.478 no
    H23B C23 H23C . . . 109.481 no
    O8 C25 H25A . . . 110.428 no
    O8 C25 H25B . . . 110.435 no
    C26 C25 H25A . . . 110.441 no
    C26 C25 H25B . . . 110.440 no
    H25A C25 H25B . . . 108.637 no
    C25 C26 H26A . . . 109.481 no
    C25 C26 H26B . . . 109.475 no
    C25 C26 H26C . . . 109.464 no
    H26A C26 H26B . . . 109.474 no
    H26A C26 H26C . . . 109.462 no
    H26B C26 H26C . . . 109.471 no
    N3 C27 H27 . . . 118.144 no
    C28 C27 H27 . . . 118.141 no
    C31 C30 H30 . . . 119.924 no
    C34 C30 H30 . . . 119.929 no
    C30 C31 H31 . . . 119.357 no
    C32 C31 H31 . . . 119.367 no
    C31 C32 H32 . . . 120.064 no
    C33 C32 H32 . . . 120.076 no
    O10 C36 H36A . . . 109.470 no
    O10 C36 H36B . . . 109.468 no
    O10 C36 H36C . . . 109.477 no
    H36A C36 H36B . . . 109.463 no
    H36A C36 H36C . . . 109.482 no
    H36B C36 H36C . . . 109.467 no
    O12 C38 H38A . . . 110.084 no
    O12 C38 H38B . . . 110.079 no
    C39 C38 H38A . . . 110.071 no
    C39 C38 H38B . . . 110.075 no
    H38A C38 H38B . . . 108.416 no
    C38 C39 H39A . . . 109.465 no
    C38 C39 H39B . . . 109.469 no
    C38 C39 H39C . . . 109.467 no
    H39A C39 H39B . . . 109.476 no
    H39A C39 H39C . . . 109.467 no
    H39B C39 H39C . . . 109.483 no
    N4 C40 H40 . . . 118.233 no
    C41 C40 H40 . . . 118.243 no
    C44 C43 H43 . . . 119.611 no
    C47 C43 H43 . . . 119.613 no
    C43 C44 H44 . . . 119.518 no
    C45 C44 H44 . . . 119.533 no
    C44 C45 H45 . . . 120.107 no
    C46 C45 H45 . . . 120.099 no
    O14 C49 H49A . . . 109.459 no
    O14 C49 H49B . . . 109.467 no
    O14 C49 H49C . . . 109.474 no
    H49A C49 H49B . . . 109.475 no
    H49A C49 H49C . . . 109.477 no
    H49B C49 H49C . . . 109.475 no
    O16 C51 H51A . . . 110.256 no
    O16 C51 H51B . . . 110.268 no
    C52 C51 H51A . . . 110.255 no
    C52 C51 H51B . . . 110.268 no
    H51A C51 H51B . . . 108.515 no
    C51 C52 H52A . . . 109.468 no
    C51 C52 H52B . . . 109.471 no
    C51 C52 H52C . . . 109.462 no
    H52A C52 H52B . . . 109.481 no
    H52A C52 H52C . . . 109.468 no
    H52B C52 H52C . . . 109.478 no
    O4 C12A H12A . . . 111.542 no
    O4 C12A H12B . . . 111.524 no
    C13A C12A H12A . . . 111.524 no
    C13A C12A H12B . . . 111.522 no
    H12A C12A H12B . . . 109.344 no
    O4 C12B H12C . . . 109.639 no
    O4 C12B H12D . . . 109.628 no
    C13B C12B H12C . . . 109.631 no
    C13B C12B H12D . . . 109.629 no
    H12C C12B H12D . . . 108.141 no
    C12B C13B H13D . . . 109.464 no
    C12B C13B H13E . . . 109.486 no
    C12B C13B H13F . . . 109.469 no
    H13D C13B H13E . . . 109.471 no
    H13D C13B H13F . . . 109.469 no
    H13E C13B H13F . . . 109.469 no
    C12A C13A H13A . . . 109.463 no
    C12A C13A H13B . . . 109.488 no
    C12A C13A H13C . . . 109.480 no
    H13A C13A H13B . . . 109.471 no
    H13A C13A H13C . . . 109.455 no
    H13B C13A H13C . . . 109.470 no
loop_
    _geom_torsion_atom_site_label_1
    _geom_torsion_atom_site_label_2
    _geom_torsion_atom_site_label_3
    _geom_torsion_atom_site_label_4
    _geom_torsion_site_symmetry_1
    _geom_torsion_site_symmetry_2
    _geom_torsion_site_symmetry_3
    _geom_torsion_site_symmetry_4
    _geom_torsion
    _geom_torsion_publ_flag
    C7 O2 C10 H10A . . . . 60.2 no
    C7 O2 C10 H10B . . . . -59.8 no
    C7 O2 C10 H10C . . . . -179.8 no
    C10 O2 C7 C6 . . . . -3.6(4) no
    C10 O2 C7 C9 . . . . 178.04(18) no
    C11 O4 C12A C13A . . . . -112.4(11) no
    C11 O4 C12A H12A . . . . 128.9 no
    C11 O4 C12A H12B . . . . 6.3 no
    C12A O4 C11 O3 . . . . 17.5(10) no
    C12A O4 C11 C2 . . . . -164.0(10) no
    C11 O4 C12B C13B . . . . -167.1(4) no
    C11 O4 C12B H12C . . . . -46.4 no
    C11 O4 C12B H12D . . . . 72.2 no
    C12B O4 C11 O3 . . . . -6.0(5) no
    C12B O4 C11 C2 . . . . 172.4(4) no
    C12A O4 C12B C13B . . . . 83(3) no
    C12A O4 C12B H12C . . . . -156.1 no
    C12A O4 C12B H12D . . . . -37.5 no
    C12B O4 C12A C13A . . . . -31.8(16) no
    C12B O4 C12A H12A . . . . -150.5 no
    C12B O4 C12A H12B . . . . 86.9 no
    C20 O6 C23 H23A . . . . 177.4 no
    C20 O6 C23 H23B . . . . 57.4 no
    C20 O6 C23 H23C . . . . -62.6 no
    C23 O6 C20 C19 . . . . 1.8(4) no
    C23 O6 C20 C22 . . . . -178.91(19) no
    C24 O8 C25 C26 . . . . 157.98(18) no
    C24 O8 C25 H25A . . . . 38.1 no
    C24 O8 C25 H25B . . . . -82.1 no
    C25 O8 C24 O7 . . . . -8.2(4) no
    C25 O8 C24 C15 . . . . 171.78(18) no
    C33 O10 C36 H36A . . . . 65.9 no
    C33 O10 C36 H36B . . . . -54.1 no
    C33 O10 C36 H36C . . . . -174.1 no
    C36 O10 C33 C32 . . . . -4.6(4) no
    C36 O10 C33 C35 . . . . 175.1(2) no
    C37 O12 C38 C39 . . . . -148.8(2) no
    C37 O12 C38 H38A . . . . 90.9 no
    C37 O12 C38 H38B . . . . -28.6 no
    C38 O12 C37 O11 . . . . 3.7(4) no
    C38 O12 C37 C28 . . . . -175.01(19) no
    C46 O14 C49 H49A . . . . 59.8 no
    C46 O14 C49 H49B . . . . -60.2 no
    C46 O14 C49 H49C . . . . 179.8 no
    C49 O14 C46 C45 . . . . 7.3(4) no
    C49 O14 C46 C48 . . . . -172.14(18) no
    C50 O16 C51 C52 . . . . -175.17(18) no
    C50 O16 C51 H51A . . . . 64.7 no
    C50 O16 C51 H51B . . . . -55.1 no
    C51 O16 C50 O15 . . . . 0.5(4) no
    C51 O16 C50 C41 . . . . -179.79(18) no
    C1 N1 C9 C7 . . . . 174.2(2) no
    C1 N1 C9 C8 . . . . -4.3(4) no
    C9 N1 C1 C2 . . . . 1.0(4) no
    C9 N1 C1 H1 . . . . -179.0 no
    H1A N1 C1 C2 . . . . -179.0 no
    H1A N1 C1 H1 . . . . 1.0 no
    H1A N1 C9 C7 . . . . -5.8 no
    H1A N1 C9 C8 . . . . 175.8 no
    C14 N2 C22 C20 . . . . -176.7(2) no
    C14 N2 C22 C21 . . . . 2.1(4) no
    C22 N2 C14 C15 . . . . -3.4(4) no
    C22 N2 C14 H14 . . . . 176.6 no
    H2 N2 C14 C15 . . . . 176.6 no
    H2 N2 C14 H14 . . . . -3.4 no
    H2 N2 C22 C20 . . . . 3.3 no
    H2 N2 C22 C21 . . . . -177.9 no
    C27 N3 C35 C33 . . . . 179.9(2) no
    C27 N3 C35 C34 . . . . -0.7(4) no
    C35 N3 C27 C28 . . . . 1.5(4) no
    C35 N3 C27 H27 . . . . -178.5 no
    H3 N3 C27 C28 . . . . -178.5 no
    H3 N3 C27 H27 . . . . 1.5 no
    H3 N3 C35 C33 . . . . -0.1 no
    H3 N3 C35 C34 . . . . 179.3 no
    C40 N4 C48 C46 . . . . 178.00(19) no
    C40 N4 C48 C47 . . . . -1.2(4) no
    C48 N4 C40 C41 . . . . -1.6(4) no
    C48 N4 C40 H40 . . . . 178.4 no
    H4A N4 C40 C41 . . . . 178.4 no
    H4A N4 C40 H40 . . . . -1.6 no
    H4A N4 C48 C46 . . . . -2.0 no
    H4A N4 C48 C47 . . . . 178.8 no
    N1 C1 C2 C3 . . . . 4.3(4) no
    N1 C1 C2 C11 . . . . -174.7(2) no
    H1 C1 C2 C3 . . . . -175.7 no
    H1 C1 C2 C11 . . . . 5.3 no
    C1 C2 C3 O1 . . . . 174.9(3) no
    C1 C2 C3 C8 . . . . -5.9(4) no
    C1 C2 C11 O3 . . . . 166.6(3) no
    C1 C2 C11 O4 . . . . -11.7(4) no
    C3 C2 C11 O3 . . . . -12.4(4) no
    C3 C2 C11 O4 . . . . 169.3(3) no
    C11 C2 C3 O1 . . . . -6.1(4) no
    C11 C2 C3 C8 . . . . 173.1(2) no
    O1 C3 C8 C4 . . . . 3.7(4) no
    O1 C3 C8 C9 . . . . -178.0(3) no
    C2 C3 C8 C4 . . . . -175.6(2) no
    C2 C3 C8 C9 . . . . 2.8(4) no
    C5 C4 C8 C3 . . . . 177.7(3) no
    C5 C4 C8 C9 . . . . -0.6(4) no
    C8 C4 C5 C6 . . . . -1.6(4) no
    C8 C4 C5 H5 . . . . 178.4 no
    H4 C4 C5 C6 . . . . 178.4 no
    H4 C4 C5 H5 . . . . -1.5 no
    H4 C4 C8 C3 . . . . -2.3 no
    H4 C4 C8 C9 . . . . 179.3 no
    C4 C5 C6 C7 . . . . 2.3(4) no
    C4 C5 C6 H6 . . . . -177.7 no
    H5 C5 C6 C7 . . . . -177.7 no
    H5 C5 C6 H6 . . . . 2.3 no
    C5 C6 C7 O2 . . . . -179.1(2) no
    C5 C6 C7 C9 . . . . -0.8(4) no
    H6 C6 C7 O2 . . . . 0.9 no
    H6 C6 C7 C9 . . . . 179.2 no
    O2 C7 C9 N1 . . . . -1.4(3) no
    O2 C7 C9 C8 . . . . 177.04(18) no
    C6 C7 C9 N1 . . . . -179.8(2) no
    C6 C7 C9 C8 . . . . -1.4(4) no
    C3 C8 C9 N1 . . . . 2.2(4) no
    C3 C8 C9 C7 . . . . -176.2(2) no
    C4 C8 C9 N1 . . . . -179.5(2) no
    C4 C8 C9 C7 . . . . 2.1(4) no
    N2 C14 C15 C16 . . . . 0.4(4) no
    N2 C14 C15 C24 . . . . 179.6(2) no
    H14 C14 C15 C16 . . . . -179.6 no
    H14 C14 C15 C24 . . . . -0.4 no
    C14 C15 C16 O5 . . . . -177.2(3) no
    C14 C15 C16 C21 . . . . 3.4(4) no
    C14 C15 C24 O7 . . . . 171.8(3) no
    C14 C15 C24 O8 . . . . -8.1(4) no
    C16 C15 C24 O7 . . . . -9.0(4) no
    C16 C15 C24 O8 . . . . 171.1(2) no
    C24 C15 C16 O5 . . . . 3.6(4) no
    C24 C15 C16 C21 . . . . -175.8(2) no
    O5 C16 C21 C17 . . . . -5.3(4) no
    O5 C16 C21 C22 . . . . 176.0(2) no
    C15 C16 C21 C17 . . . . 174.1(2) no
    C15 C16 C21 C22 . . . . -4.6(4) no
    C18 C17 C21 C16 . . . . -177.8(2) no
    C18 C17 C21 C22 . . . . 0.9(4) no
    C21 C17 C18 C19 . . . . -2.7(4) no
    C21 C17 C18 H18 . . . . 177.3 no
    H17 C17 C18 C19 . . . . 177.3 no
    H17 C17 C18 H18 . . . . -2.7 no
    H17 C17 C21 C16 . . . . 2.2 no
    H17 C17 C21 C22 . . . . -179.1 no
    C17 C18 C19 C20 . . . . 1.4(4) no
    C17 C18 C19 H19 . . . . -178.6 no
    H18 C18 C19 C20 . . . . -178.6 no
    H18 C18 C19 H19 . . . . 1.4 no
    C18 C19 C20 O6 . . . . -179.2(3) no
    C18 C19 C20 C22 . . . . 1.5(4) no
    H19 C19 C20 O6 . . . . 0.8 no
    H19 C19 C20 C22 . . . . -178.5 no
    O6 C20 C22 N2 . . . . -3.9(4) no
    O6 C20 C22 C21 . . . . 177.35(19) no
    C19 C20 C22 N2 . . . . 175.4(3) no
    C19 C20 C22 C21 . . . . -3.3(4) no
    C16 C21 C22 N2 . . . . 2.0(4) no
    C16 C21 C22 C20 . . . . -179.2(2) no
    C17 C21 C22 N2 . . . . -176.7(2) no
    C17 C21 C22 C20 . . . . 2.1(4) no
    O8 C25 C26 H26A . . . . 55.7 no
    O8 C25 C26 H26B . . . . -64.3 no
    O8 C25 C26 H26C . . . . 175.7 no
    H25A C25 C26 H26A . . . . 175.6 no
    H25A C25 C26 H26B . . . . 55.6 no
    H25A C25 C26 H26C . . . . -64.4 no
    H25B C25 C26 H26A . . . . -64.2 no
    H25B C25 C26 H26B . . . . 175.8 no
    H25B C25 C26 H26C . . . . 55.8 no
    N3 C27 C28 C29 . . . . -0.1(4) no
    N3 C27 C28 C37 . . . . 177.2(2) no
    H27 C27 C28 C29 . . . . 179.9 no
    H27 C27 C28 C37 . . . . -2.8 no
    C27 C28 C29 O9 . . . . 179.5(3) no
    C27 C28 C29 C34 . . . . -1.9(4) no
    C27 C28 C37 O11 . . . . -158.9(3) no
    C27 C28 C37 O12 . . . . 19.8(4) no
    C29 C28 C37 O11 . . . . 18.4(4) no
    C29 C28 C37 O12 . . . . -162.9(2) no
    C37 C28 C29 O9 . . . . 2.2(4) no
    C37 C28 C29 C34 . . . . -179.2(2) no
    O9 C29 C34 C30 . . . . 1.0(4) no
    O9 C29 C34 C35 . . . . -178.7(2) no
    C28 C29 C34 C30 . . . . -177.6(2) no
    C28 C29 C34 C35 . . . . 2.7(4) no
    C31 C30 C34 C29 . . . . -179.8(3) no
    C31 C30 C34 C35 . . . . -0.2(4) no
    C34 C30 C31 C32 . . . . 1.0(4) no
    C34 C30 C31 H31 . . . . -179.0 no
    H30 C30 C31 C32 . . . . -179.0 no
    H30 C30 C31 H31 . . . . 1.0 no
    H30 C30 C34 C29 . . . . 0.2 no
    H30 C30 C34 C35 . . . . 179.8 no
    C30 C31 C32 C33 . . . . 0.1(4) no
    C30 C31 C32 H32 . . . . -179.9 no
    H31 C31 C32 C33 . . . . -179.9 no
    H31 C31 C32 H32 . . . . 0.1 no
    C31 C32 C33 O10 . . . . 177.6(3) no
    C31 C32 C33 C35 . . . . -2.0(4) no
    H32 C32 C33 O10 . . . . -2.4 no
    H32 C32 C33 C35 . . . . 178.0 no
    O10 C33 C35 N3 . . . . 2.6(4) no
    O10 C33 C35 C34 . . . . -176.83(19) no
    C32 C33 C35 N3 . . . . -177.7(2) no
    C32 C33 C35 C34 . . . . 2.8(4) no
    C29 C34 C35 N3 . . . . -1.5(4) no
    C29 C34 C35 C33 . . . . 177.9(2) no
    C30 C34 C35 N3 . . . . 178.8(2) no
    C30 C34 C35 C33 . . . . -1.7(4) no
    O12 C38 C39 H39A . . . . -52.5 no
    O12 C38 C39 H39B . . . . -172.5 no
    O12 C38 C39 H39C . . . . 67.4 no
    H38A C38 C39 H39A . . . . 67.7 no
    H38A C38 C39 H39B . . . . -52.3 no
    H38A C38 C39 H39C . . . . -172.3 no
    H38B C38 C39 H39A . . . . -172.8 no
    H38B C38 C39 H39B . . . . 67.2 no
    H38B C38 C39 H39C . . . . -52.8 no
    N4 C40 C41 C42 . . . . 3.7(4) no
    N4 C40 C41 C50 . . . . -175.2(2) no
    H40 C40 C41 C42 . . . . -176.3 no
    H40 C40 C41 C50 . . . . 4.8 no
    C40 C41 C42 O13 . . . . 175.7(2) no
    C40 C41 C42 C47 . . . . -2.9(3) no
    C40 C41 C50 O15 . . . . 161.5(3) no
    C40 C41 C50 O16 . . . . -18.2(3) no
    C42 C41 C50 O15 . . . . -17.4(4) no
    C42 C41 C50 O16 . . . . 163.0(2) no
    C50 C41 C42 O13 . . . . -5.4(4) no
    C50 C41 C42 C47 . . . . 175.99(19) no
    O13 C42 C47 C43 . . . . 3.0(4) no
    O13 C42 C47 C48 . . . . -178.39(19) no
    C41 C42 C47 C43 . . . . -178.36(19) no
    C41 C42 C47 C48 . . . . 0.3(3) no
    C44 C43 C47 C42 . . . . 178.1(2) no
    C44 C43 C47 C48 . . . . -0.5(4) no
    C47 C43 C44 C45 . . . . 0.5(4) no
    C47 C43 C44 H44 . . . . -179.5 no
    H43 C43 C44 C45 . . . . -179.5 no
    H43 C43 C44 H44 . . . . 0.5 no
    H43 C43 C47 C42 . . . . -1.9 no
    H43 C43 C47 C48 . . . . 179.5 no
    C43 C44 C45 C46 . . . . -1.1(4) no
    C43 C44 C45 H45 . . . . 178.8 no
    H44 C44 C45 C46 . . . . 178.8 no
    H44 C44 C45 H45 . . . . -1.2 no
    C44 C45 C46 O14 . . . . -177.6(2) no
    C44 C45 C46 C48 . . . . 1.8(4) no
    H45 C45 C46 O14 . . . . 2.4 no
    H45 C45 C46 C48 . . . . -178.2 no
    O14 C46 C48 N4 . . . . -1.6(3) no
    O14 C46 C48 C47 . . . . 177.60(18) no
    C45 C46 C48 N4 . . . . 178.9(2) no
    C45 C46 C48 C47 . . . . -1.9(4) no
    C42 C47 C48 N4 . . . . 1.8(4) no
    C42 C47 C48 C46 . . . . -177.45(19) no
    C43 C47 C48 N4 . . . . -179.54(19) no
    C43 C47 C48 C46 . . . . 1.2(4) no
    O16 C51 C52 H52A . . . . 62.3 no
    O16 C51 C52 H52B . . . . -57.7 no
    O16 C51 C52 H52C . . . . -177.7 no
    H51A C51 C52 H52A . . . . -177.6 no
    H51A C51 C52 H52B . . . . 62.4 no
    H51A C51 C52 H52C . . . . -57.6 no
    H51B C51 C52 H52A . . . . -57.8 no
    H51B C51 C52 H52B . . . . -177.8 no
    H51B C51 C52 H52C . . . . 62.2 no
    O4 C12A C13A H13A . . . . -61.5 no
    O4 C12A C13A H13B . . . . 178.5 no
    O4 C12A C13A H13C . . . . 58.5 no
    H12A C12A C13A H13A . . . . 57.3 no
    H12A C12A C13A H13B . . . . -62.8 no
    H12A C12A C13A H13C . . . . 177.2 no
    H12B C12A C13A H13A . . . . 179.8 no
    H12B C12A C13A H13B . . . . 59.8 no
    H12B C12A C13A H13C . . . . -60.2 no
    O4 C12B C13B H13D . . . . -47.5 no
    O4 C12B C13B H13E . . . . -167.5 no
    O4 C12B C13B H13F . . . . 72.5 no
    H12C C12B C13B H13D . . . . -168.2 no
    H12C C12B C13B H13E . . . . 71.8 no
    H12C C12B C13B H13F . . . . -48.2 no
    H12D C12B C13B H13D . . . . 73.2 no
    H12D C12B C13B H13E . . . . -46.8 no
    H12D C12B C13B H13F . . . . -166.8 no
loop_
    _geom_hbond_atom_site_label_D
    _geom_hbond_atom_site_label_H
    _geom_hbond_atom_site_label_A
    _geom_hbond_site_symmetry_D
    _geom_hbond_site_symmetry_H
    _geom_hbond_site_symmetry_A
    _geom_hbond_distance_DH
    _geom_hbond_distance_HA
    _geom_hbond_distance_DA
    _geom_hbond_angle_DHA
    _geom_hbond_publ_flag
    N1 H1A O2 . . . 0.880 2.330 2.665(3) 102.7 yes
    N1 H1A O5 . . . 0.880 1.925 2.729(3) 151.2 yes
    N2 H2 O3 . . 4_544 0.880 2.190 2.873(3) 134.1 yes
    N2 H2 O6 . . . 0.880 2.314 2.656(4) 103.1 yes
    N3 H3 O10 . . . 0.880 2.350 2.685(3) 102.7 yes
    N3 H3 O13 . . 4_555 0.880 2.211 2.857(4) 129.9 yes
    N3 H3 O15 . . 4_555 0.880 2.259 2.898(3) 129.4 yes
    N4 H4A O9 . . . 0.880 2.034 2.716(3) 133.5 yes
    N4 H4A O14 . . . 0.880 2.309 2.652(3) 103.2 yes
_iucr_refine_instructions_details
;
TITL ethyl 8-methoxy-4-oxo-1,4-dihydroquinoline-3-carboxylate
CELL  0.71069 26.32500 7.06280 25.30540 90.000 102.242 90.000
ZERR  16 0.02180 0.00150 0.01590 0.000 0.056 0.000
LATT 1
SYMM    -X, .50+Y, .50-Z
SFAC C H N O
UNIT 208 208 16 64
SHEL 99999.000000 0.000000
L.S. 20
FMAP 2
PLAN -25
WPDB -2
HTAB
TEMP -173.0
ACTA
SIZE 0.400 0.230 0.130
WGHT    0.046700
FVAR       0.22167   0.29457
O1    4    0.904016   -0.378878    0.636829    11.00000    0.08625    0.03413 =
         0.01584    0.00647    0.00508    0.00145
O2    4    0.919574   -0.426948    0.406216    11.00000    0.03053    0.02463 =
         0.01825   -0.00069    0.00324    0.00223
O3    4    0.836507   -0.076678    0.643831    11.00000    0.05030    0.04610 =
         0.02200    0.00157    0.01535   -0.01029
O4    4    0.832836    0.137961    0.578235    11.00000    0.05389    0.03719 =
         0.02704    0.00149    0.02086    0.00699
PART 1
C12A  1    0.818605    0.295588    0.613490    21.00000    0.02865    0.05436 =
         0.05286   -0.04016    0.01974   -0.01211
AFIX  23
H12A  2    0.838072    0.413313    0.610085    21.00000   -1.20000
H12B  2    0.824948    0.257528    0.651985    21.00000   -1.20000
AFIX   0
C13A  1    0.759177    0.319435    0.588845    21.00000    0.06948    0.08880 =
         0.02400    0.00914    0.02363    0.04074
AFIX 137
H13A  2    0.754256    0.357461    0.550853    21.00000   -1.20000
H13B  2    0.744734    0.416824    0.609012    21.00000   -1.20000
H13C  2    0.741341    0.198948    0.591244    21.00000   -1.20000
AFIX   0
PART 2
C12B  1    0.800693    0.248754    0.607613   -21.00000    0.03866    0.04571 =
         0.02472   -0.00616    0.01056    0.00515
AFIX  23
H12C  2    0.772914    0.167515    0.616281   -21.00000   -1.20000
H12D  2    0.822352    0.295112    0.642026   -21.00000   -1.20000
AFIX   0
C13B  1    0.777403    0.409847    0.574766   -21.00000    0.03534    0.04390 =
         0.02805   -0.00818    0.01207    0.00713
AFIX 137
H13D  2    0.804158    0.474906    0.559926   -21.00000   -1.20000
H13E  2    0.762555    0.497946    0.597323   -21.00000   -1.20000
H13F  2    0.749914    0.364478    0.545072   -21.00000   -1.20000
AFIX   0
PART 0
O5    4    0.860818   -0.009520    0.386834    11.00000    0.03336    0.02732 =
         0.01474   -0.00088    0.00445    0.00577
O6    4    0.731785   -0.234150    0.174331    11.00000    0.02162    0.03393 =
         0.02031   -0.00229    0.00120   -0.00032
O7    4    0.965210    0.018610    0.374283    11.00000    0.02926    0.03874 =
         0.02206   -0.00992   -0.00051    0.00388
O8    4    0.976910   -0.093167    0.294734    11.00000    0.02015    0.03794 =
         0.02289   -0.00590    0.00421   -0.00342
O9    4    0.664784    0.210898    0.159214    11.00000    0.03466    0.03882 =
         0.01487    0.00243    0.00850    0.00705
O10   4    0.748119    0.355527    0.392976    11.00000    0.02315    0.03904 =
         0.01932   -0.00782    0.00113   -0.00313
O11   4    0.563296    0.066119    0.149723    11.00000    0.04118    0.03047 =
         0.02005   -0.00531    0.00530   -0.00643
O12   4    0.526775    0.170127    0.217042    11.00000    0.02135    0.03211 =
         0.02270   -0.00569    0.00069   -0.00062
O13   4    0.608937    0.356468   -0.100359    11.00000    0.03922    0.03013 =
         0.01867    0.00207    0.01069    0.00610
O14   4    0.562938    0.499149    0.115981    11.00000    0.03405    0.02796 =
         0.01740   -0.00043    0.01144    0.00393
O15   4    0.639127   -0.026353   -0.100395    11.00000    0.04170    0.02520 =
         0.01833   -0.00217    0.01003   -0.00163
O16   4    0.677339   -0.126412   -0.017235    11.00000    0.02840    0.02466 =
         0.02237   -0.00345    0.00427    0.00503
N1    3    0.891521   -0.207415    0.480807    11.00000    0.02793    0.02200 =
         0.01277    0.00323    0.00413   -0.00083
AFIX  43
H1A   2    0.890594   -0.166020    0.447816    11.00000   -1.20000
AFIX   0
N2    3    0.827851   -0.158812    0.227715    11.00000    0.02190    0.02110 =
         0.01244    0.00007    0.00163   -0.00019
AFIX  43
H2    2    0.820664   -0.183625    0.192844    11.00000   -1.20000
AFIX   0
N3    3    0.662315    0.268572    0.318784    11.00000    0.02023    0.02726 =
         0.01293   -0.00216    0.00532    0.00115
AFIX  43
H3    2    0.661662    0.277765    0.353314    11.00000   -1.20000
AFIX   0
N4    3    0.606842    0.261737    0.057839    11.00000    0.02743    0.02422 =
         0.01241    0.00108    0.00555    0.00334
AFIX  43
H4A   2    0.607052    0.241066    0.092177    11.00000   -1.20000
AFIX   0
C1    1    0.872181   -0.099436    0.515138    11.00000    0.02107    0.02444 =
         0.02014   -0.00130    0.00230   -0.00311
AFIX  43
H1    2    0.857309    0.019276    0.502749    11.00000   -1.20000
AFIX   0
C2    1    0.872789   -0.152284    0.567823    11.00000    0.02753    0.02492 =
         0.01705   -0.00145    0.00127   -0.00890
C3    1    0.898375   -0.326229    0.589345    11.00000    0.04305    0.02728 =
         0.01545    0.00015   -0.00117   -0.01114
C4    1    0.940083   -0.622527    0.563780    11.00000    0.03640    0.02690 =
         0.02070    0.00545   -0.00240   -0.00940
AFIX  43
H4    2    0.943979   -0.665995    0.599945    11.00000   -1.20000
AFIX   0
C5    1    0.956235   -0.733888    0.526567    11.00000    0.02818    0.02041 =
         0.03286    0.00766   -0.00535   -0.00221
AFIX  43
H5    2    0.972036   -0.852605    0.537362    11.00000   -1.20000
AFIX   0
C6    1    0.949850   -0.675566    0.472272    11.00000    0.02296    0.02348 =
         0.02832    0.00022    0.00110   -0.00254
AFIX  43
H6    2    0.960056   -0.756083    0.446298    11.00000   -1.20000
AFIX   0
C7    1    0.928761   -0.501478    0.457485    11.00000    0.02045    0.02700 =
         0.01751   -0.00048   -0.00286   -0.00631
C8    1    0.917800   -0.444729    0.549404    11.00000    0.03000    0.02148 =
         0.02096    0.00090   -0.00041   -0.00700
C9    1    0.913014   -0.383258    0.496062    11.00000    0.02068    0.02177 =
         0.02313    0.00417   -0.00145   -0.00484
C10   1    0.936146   -0.536969    0.365615    11.00000    0.02957    0.03026 =
         0.02428   -0.00120    0.00344    0.00468
AFIX 137
H10A  2    0.918320   -0.659587    0.362067    11.00000   -1.20000
H10B  2    0.973782   -0.557144    0.375927    11.00000   -1.20000
H10C  2    0.927706   -0.469669    0.330992    11.00000   -1.20000
AFIX   0
C11   1    0.846529   -0.031594    0.600978    11.00000    0.02884    0.03211 =
         0.01900    0.00051    0.00482   -0.00935
C14   1    0.876885   -0.125599    0.252453    11.00000    0.02105    0.01918 =
         0.01876    0.00196    0.00589    0.00061
AFIX  43
H14   2    0.903153   -0.136445    0.232037    11.00000   -1.20000
AFIX   0
C15   1    0.891415   -0.076339    0.306125    11.00000    0.02323    0.01640 =
         0.01556    0.00140    0.00308    0.00266
C16   1    0.852132   -0.059905    0.338513    11.00000    0.02433    0.01386 =
         0.01725    0.00307    0.00386    0.00468
C17   1    0.758288   -0.116999    0.338592    11.00000    0.03031    0.01712 =
         0.02161   -0.00008    0.01166    0.00111
AFIX  43
H17   2    0.764943   -0.084852    0.375880    11.00000   -1.20000
AFIX   0
C18   1    0.709365   -0.169646    0.312788    11.00000    0.02884    0.02169 =
         0.02900    0.00422    0.01470   -0.00049
AFIX  43
H18   2    0.682619   -0.178994    0.332641    11.00000   -1.20000
AFIX   0
C19   1    0.698268   -0.210021    0.257253    11.00000    0.02081    0.01691 =
         0.03151    0.00153    0.00729   -0.00062
AFIX  43
H19   2    0.663962   -0.243747    0.239471    11.00000   -1.20000
AFIX   0
C20   1    0.736991   -0.200751    0.228671    11.00000    0.02399    0.01696 =
         0.02139   -0.00056    0.00241   -0.00014
C21   1    0.799011   -0.110023    0.310257    11.00000    0.02591    0.01300 =
         0.01963    0.00400    0.00596    0.00290
C22   1    0.787887   -0.155295    0.255473    11.00000    0.02279    0.01575 =
         0.01823    0.00203    0.00566    0.00101
C23   1    0.680891   -0.277969    0.144109    11.00000    0.02355    0.03352 =
         0.02672   -0.00029   -0.00342   -0.00297
AFIX 137
H23A  2    0.681908   -0.292984    0.105848    11.00000   -1.20000
H23B  2    0.657027   -0.174972    0.148054    11.00000   -1.20000
H23C  2    0.668829   -0.396009    0.157696    11.00000   -1.20000
AFIX   0
C24   1    0.947059   -0.043523    0.329935    11.00000    0.02642    0.01498 =
         0.01772    0.00147    0.00358    0.00218
C25   1    1.031939   -0.044565    0.309583    11.00000    0.02017    0.02970 =
         0.03237    0.00073   -0.00114   -0.00381
AFIX  23
H25A  2    1.045203   -0.061975    0.348911    11.00000   -1.20000
H25B  2    1.037390    0.088983    0.300273    11.00000   -1.20000
AFIX   0
C26   1    1.059495   -0.175409    0.278122    11.00000    0.02523    0.06677 =
         0.03708   -0.00945    0.01104   -0.00688
AFIX 137
H26A  2    1.044117   -0.163666    0.239450    11.00000   -1.20000
H26B  2    1.055925   -0.306230    0.289721    11.00000   -1.20000
H26C  2    1.096410   -0.141644    0.284680    11.00000   -1.20000
AFIX   0
C27   1    0.619362    0.221879    0.283726    11.00000    0.02091    0.01923 =
         0.01786   -0.00088    0.00377    0.00230
AFIX  43
H27   2    0.588573    0.202535    0.296946    11.00000   -1.20000
AFIX   0
C28   1    0.616729    0.199695    0.229120    11.00000    0.02537    0.01666 =
         0.01525    0.00150    0.00432    0.00154
C29   1    0.662968    0.228661    0.207865    11.00000    0.03047    0.01890 =
         0.01436    0.00354    0.00679    0.00531
C30   1    0.756332    0.325926    0.231163    11.00000    0.03023    0.02467 =
         0.02494    0.00517    0.01316    0.00496
AFIX  43
H30   2    0.757952    0.315129    0.194136    11.00000   -1.20000
AFIX   0
C31   1    0.799467    0.379466    0.268467    11.00000    0.02371    0.02668 =
         0.03864    0.00718    0.01606    0.00196
AFIX  43
H31   2    0.830678    0.407422    0.256867    11.00000   -1.20000
AFIX   0
C32   1    0.798541    0.393832    0.323191    11.00000    0.02101    0.01681 =
         0.03412    0.00349    0.00334    0.00275
AFIX  43
H32   2    0.828885    0.431543    0.348510    11.00000   -1.20000
AFIX   0
C33   1    0.753421    0.353128    0.340518    11.00000    0.02574    0.01850 =
         0.02250   -0.00136    0.00678    0.00254
C34   1    0.709641    0.286857    0.247446    11.00000    0.02560    0.01653 =
         0.01993    0.00276    0.00854    0.00419
C35   1    0.708282    0.303260    0.302189    11.00000    0.02021    0.01468 =
         0.02200    0.00057    0.00716    0.00150
C36   1    0.794783    0.390718    0.432665    11.00000    0.02358    0.06080 =
         0.02852   -0.01117   -0.00453   -0.00403
AFIX 137
H36A  2    0.806919    0.519787    0.428280    11.00000   -1.20000
H36B  2    0.821622    0.300004    0.427896    11.00000   -1.20000
H36C  2    0.787699    0.376413    0.468944    11.00000   -1.20000
AFIX   0
C37   1    0.567643    0.139000    0.193922    11.00000    0.03136    0.01627 =
         0.01594    0.00248    0.00200    0.00248
C38   1    0.476097    0.102451    0.188661    11.00000    0.02360    0.02878 =
         0.03489   -0.00474   -0.00477   -0.00066
AFIX  23
H38A  2    0.470131   -0.027743    0.200510    11.00000   -1.20000
H38B  2    0.474388    0.100433    0.149205    11.00000   -1.20000
AFIX   0
C39   1    0.435713    0.233166    0.201333    11.00000    0.02739    0.04372 =
         0.02127   -0.00478    0.00050   -0.00106
AFIX 137
H39A  2    0.440552    0.246799    0.240625    11.00000   -1.20000
H39B  2    0.401097    0.181143    0.186593    11.00000   -1.20000
H39C  2    0.438989    0.357341    0.185099    11.00000   -1.20000
AFIX   0
C40   1    0.627233    0.134811    0.030593    11.00000    0.02268    0.02372 =
         0.01874    0.00089    0.00449   -0.00021
AFIX  43
H40   2    0.642507    0.025204    0.049205    11.00000   -1.20000
AFIX   0
C41   1    0.627666    0.152104   -0.023663    11.00000    0.01824    0.02195 =
         0.01780    0.00173    0.00379   -0.00028
C42   1    0.607589    0.322320   -0.052287    11.00000    0.02118    0.02607 =
         0.01448   -0.00130    0.00636   -0.00541
C43   1    0.563289    0.632930   -0.043486    11.00000    0.02359    0.02531 =
         0.01862    0.00416    0.00445   -0.00151
AFIX  43
H43   2    0.563379    0.660655   -0.080201    11.00000   -1.20000
AFIX   0
C44   1    0.541739    0.758231   -0.013782    11.00000    0.02359    0.02054 =
         0.03000    0.00397    0.00614    0.00066
AFIX  43
H44   2    0.526730    0.871909   -0.030127    11.00000   -1.20000
AFIX   0
C45   1    0.541364    0.721930    0.040691    11.00000    0.02439    0.02009 =
         0.02646   -0.00089    0.00855    0.00014
AFIX  43
H45   2    0.526762    0.811674    0.061169    11.00000   -1.20000
AFIX   0
C46   1    0.562070    0.557089    0.064161    11.00000    0.01994    0.02365 =
         0.01626   -0.00099    0.00492   -0.00324
C47   1    0.585440    0.462784   -0.020476    11.00000    0.01801    0.02059 =
         0.01895    0.00118    0.00526   -0.00427
C48   1    0.585005    0.427392    0.033869    11.00000    0.01425    0.02160 =
         0.01923    0.00010    0.00198   -0.00182
C49   1    0.534428    0.611828    0.146916    11.00000    0.04142    0.03082 =
         0.02380   -0.00616    0.01625    0.00175
AFIX 137
H49A  2    0.497675    0.614865    0.128661    11.00000   -1.20000
H49B  2    0.548336    0.741002    0.150197    11.00000   -1.20000
H49C  2    0.537799    0.556581    0.183018    11.00000   -1.20000
AFIX   0
C50   1    0.647706   -0.004455   -0.051713    11.00000    0.01967    0.02415 =
         0.01850    0.00224    0.00447   -0.00290
C51   1    0.698331   -0.283605   -0.042804    11.00000    0.03132    0.02291 =
         0.03191   -0.00683    0.01287    0.00386
AFIX  23
H51A  2    0.722877   -0.236672   -0.064523    11.00000   -1.20000
H51B  2    0.669956   -0.353051   -0.067028    11.00000   -1.20000
AFIX   0
C52   1    0.725928   -0.411481    0.001476    11.00000    0.03126    0.03429 =
         0.04753   -0.00509    0.00434    0.01165
AFIX 137
H52A  2    0.700947   -0.461266    0.021689    11.00000   -1.20000
H52B  2    0.752989   -0.339847    0.025971    11.00000   -1.20000
H52C  2    0.741863   -0.516803   -0.014328    11.00000   -1.20000
HKLF 4
REM  ethyl 8-methoxy-4-oxo-1,4-dihydroquinoline-3-carboxylate
REM R1 =  0.0531 for   5412 Fo > 4sig(Fo)  and  0.1557 for all  10546 data
REM    677 parameters refined using      0 restraints
END
WGHT      0.0467      0.0000
REM Highest difference peak  0.319,  deepest hole -0.311,  1-sigma level  0.062
Q1    1   0.5592 -0.1308  0.1076  11.00000  0.05    0.32
Q2    1   0.6099  0.0960 -0.0993  11.00000  0.05    0.30
Q3    1   0.5639 -0.1169  0.0610  11.00000  0.05    0.27
Q4    1   0.5790 -0.0108 -0.0165  11.00000  0.05    0.26
Q5    1   0.7614  0.0904  0.6083  11.00000  0.05    0.25
Q6    1   0.6391 -0.0570  0.0922  11.00000  0.05    0.24
Q7    1   0.6555  0.4164 -0.0260  11.00000  0.05    0.24
Q8    1   0.8870 -0.1479  0.3203  11.00000  0.05    0.23
Q9    1   0.4959  0.8386  0.1314  11.00000  0.05    0.23
Q10   1   0.8203 -0.0817  0.3194  11.00000  0.05    0.22
Q11   1   0.9214 -0.4210  0.5273  11.00000  0.05    0.22
Q12   1   0.6386  0.2145  0.2199  11.00000  0.05    0.22
Q13   1   0.6809  0.3210  0.3125  11.00000  0.05    0.22
Q14   1   0.6380  0.1520  0.1373  11.00000  0.05    0.22
Q15   1   0.6705 -0.4394 -0.0072  11.00000  0.05    0.21
Q16   1   0.5494  0.2749  0.1501  11.00000  0.05    0.21
Q17   1   0.8614  0.3190  0.6300  11.00000  0.05    0.21
Q18   1   0.6040  0.4916  0.1089  11.00000  0.05    0.21
Q19   1   0.1949  0.3212  0.0582  11.00000  0.05    0.21
Q20   1   0.9307 -0.6869  0.3912  11.00000  0.05    0.21
Q21   1   0.9186 -0.4664  0.4806  11.00000  0.05    0.21
Q22   1   0.8730 -0.0153  0.3202  11.00000  0.05    0.21
Q23   1   0.7785  0.1161  0.2063  11.00000  0.05    0.21
Q24   1   1.0448 -0.0716  0.2570  11.00000  0.05    0.21
Q25   1   0.7258 -0.1285  0.0297  11.00000  0.05    0.21
;
