# Supplementary material for: Ethyl 8-meth­oxy-4-oxo-1,4-di­hydro­quinoline-3-carboxyl­ate
Source: Acta Crystallogr Sect E Struct Rep Online. 2014 May 31;70(Pt 6):o719. doi: 10.1107/S1600536814011854 (PMC4051033; doi:10.1107/S1600536814011854)
Supplement: Supplementary file 2 [file e-70-0o719-Isup2.hkl]

# 
# h,k,l, Fc-squared, Fo-squared, sigma(Fo-squared) and status flag 
# 
data_I
_shelx_title ' ethyl 8-methoxy-4-oxo-1,4-dihydroquinoline-3-carboxylate' 
_shelx_refln_list_code          4 
_shelx_F_calc_maximum      415.41 
_exptl_crystal_F_000      2080.00 
_reflns_d_resolution_high  0.7694 
 
loop_ 
 _symmetry_equiv_pos_as_xyz 
 'x, y, z' 
 '-x, y+1/2, -z+1/2' 
 '-x, -y, -z' 
 'x, -y-1/2, z-1/2' 
 
_cell_length_a    26.3250 
_cell_length_b     7.0628 
_cell_length_c    25.3054 
_cell_angle_alpha  90.000 
_cell_angle_beta  102.242 
_cell_angle_gamma  90.000 
 
_shelx_F_squared_multiplier     1.000 
 
loop_ 
 _refln_index_h 
 _refln_index_k 
 _refln_index_l 
 _refln_F_squared_calc 
 _refln_F_squared_meas 
 _refln_F_squared_sigma 
 _refln_observed_status 
   4   0   0    16111.60    15965.80    197.81 o 
   5   0   0      721.45      635.16     30.93 o 
   6   0   0    24715.26    24040.69    297.94 o 
   7   0   0      210.03      146.36     20.96 o 
   8   0   0    20682.30    18819.04    421.17 o 
   9   0   0       63.56       57.30     26.46 o 
  10   0   0    15235.33    14702.48    412.11 o 
  11   0   0      610.57      567.09     33.93 o 
  12   0   0     2871.51     3187.14     75.40 o 
  13   0   0       69.35       74.19     28.44 o 
  14   0   0     3524.00     3636.03    138.59 o 
  15   0   0       14.41      -34.49     37.32 o 
  16   0   0       77.89       -4.48     95.55 o 
  17   0   0     3673.35     3639.78    132.08 o 
  18   0   0        0.45      -19.19     46.87 o 
  19   0   0        9.45       32.36     57.59 o 
  20   0   0        7.12        3.46     65.12 o 
  21   0   0     1068.59     1157.57     88.93 o 
  22   0   0     8128.47     8037.03    191.30 o 
  23   0   0      356.38      439.18     54.34 o 
  24   0   0      636.25      571.86     62.27 o 
  25   0   0      278.01      331.72     52.30 o 
  26   0   0      490.44      526.28     58.00 o 
  27   0   0      286.79      227.32     55.97 o 
  28   0   0        2.86      -97.28    118.85 o 
  29   0   0        0.59     -118.85    118.85 o 
  30   0   0      662.15      650.22     98.30 o 
  31   0   0      261.86      349.63    107.86 o 
  32   0   0       12.45      -47.42    135.13 o 
  33   0   0       52.78      102.16    130.04 o 
   1   1   0      411.67      392.16     24.62 o 
   2   1   0    34486.68    34851.77    291.02 o 
   3   1   0      100.50      176.65     17.30 o 
   4   1   0      941.01      928.21     38.06 o 
   5   1   0      597.05      667.92     38.26 o 
   6   1   0   172563.39   162857.63   4911.52 o 
   7   1   0      642.92      598.47    105.52 o 
   8   1   0     6661.13     6388.85    160.06 o 
   9   1   0     1799.68     2080.13    118.75 o 
  10   1   0     2303.72     2617.97    169.22 o 
  11   1   0      667.11      669.33     41.00 o 
  12   1   0     9909.62    10222.51    184.69 o 
  13   1   0       34.71      -46.24    122.62 o 
  14   1   0     4110.93     3959.08     80.86 o 
  15   1   0      993.25     1076.52    107.56 o 
  16   1   0       89.12       91.72     34.90 o 
  17   1   0      244.73      243.19     54.85 o 
  18   1   0      104.97       95.43     34.02 o 
  19   1   0       41.60       32.77     59.02 o 
  20   1   0     5090.34     4991.50    144.90 o 
  21   1   0     3506.76     3792.82    130.86 o 
  22   1   0     2497.57     2364.99    113.15 o 
  23   1   0     2528.20     2263.65    120.07 o 
  24   1   0      133.57      167.90     47.42 o 
  25   1   0      562.66      612.77     65.12 o 
  26   1   0       35.42        0.61     78.15 o 
  27   1   0       21.71      -65.94     82.83 o 
  28   1   0        1.43      -25.44     96.67 o 
  29   1   0        0.02       29.92     96.46 o 
  30   1   0       67.31     -103.99    103.99 o 
  31   1   0      127.35      -93.41    156.30 o 
  32   1   0      122.47      130.86    140.02 o 
  33   1   0       58.76      -17.50    146.12 o 
   0   2   0    11657.12    11463.54    162.20 o 
   1   2   0    34264.08    32653.17   1217.70 o 
   2   2   0    30494.16    29887.67    843.96 o 
   3   2   0    16202.03    15453.45    910.40 o 
   4   2   0     2881.67     2936.62     92.90 o 
   5   2   0     6722.54     6788.74    297.53 o 
   6   2   0      247.85      245.31     23.05 o 
   7   2   0        0.07      -28.72     28.72 o 
   8   2   0      475.57      534.57     31.61 o 
   9   2   0       60.52       56.54     33.48 o 
  10   2   0     6545.26     6139.52     86.70 o 
  11   2   0      494.02      670.35     44.64 o 
  12   2   0     1395.92     1555.10     62.67 o 
  13   2   0      374.49      383.79     33.88 o 
  14   2   0    17824.17    17212.85    479.06 o 
  15   2   0     2614.49     2457.89     72.55 o 
  16   2   0      115.58      155.25     32.01 o 
  17   2   0      305.50      278.82     96.26 o 
  18   2   0     6368.21     6583.97    156.09 o 
  19   2   0        3.29      105.62     37.04 o 
  20   2   0      529.87      588.15     52.30 o 
  21   2   0     1318.54     1067.21     94.43 o 
  22   2   0      522.59      553.14     55.35 o 
  23   2   0      299.82      297.53     52.51 o 
  24   2   0     1260.87     1144.75    112.34 o 
  25   2   0     1691.46     1877.59    129.43 o 
  26   2   0        6.13        4.27     83.64 o 
  27   2   0       18.47       -5.49    104.81 o 
  28   2   0      111.18      123.12     76.52 o 
  29   2   0      229.24      152.84    112.95 o 
  30   2   0       96.65      145.71    106.44 o 
  31   2   0       62.55      -35.61    145.31 o 
  32   2   0      255.77      107.66    157.31 o 
   1   3   0     5958.66     5995.59    233.43 o 
   2   3   0     4832.85     5121.14    255.71 o 
   3   3   0     8164.35     8325.04    179.70 o 
   4   3   0     9433.68     9311.15    379.14 o 
   5   3   0    10923.49    10518.31    471.23 o 
   6   3   0       33.22       73.46     23.65 o 
   7   3   0       23.38       38.45     32.82 o 
   8   3   0     1614.12     1763.66    152.73 o 
   9   3   0     1705.49     1660.09     65.23 o 
  10   3   0      345.84      356.53     30.08 o 
  11   3   0        3.73        9.61     37.41 o 
  12   3   0      982.45      968.10     52.78 o 
  13   3   0     1881.56     1814.89     67.63 o 
  14   3   0       14.12       11.93     40.40 o 
  15   3   0     1255.84     1237.78     77.03 o 
  16   3   0      548.53      693.16     65.33 o 
  17   3   0      540.64      475.81     46.60 o 
  18   3   0      304.90      297.13     43.75 o 
  19   3   0      401.64      429.00     48.64 o 
  20   3   0     4871.98     4675.65    154.06 o 
  21   3   0       14.59       34.80     62.48 o 
  22   3   0      122.27      121.70     47.62 o 
  23   3   0      289.84      312.80     66.75 o 
  24   3   0       37.68      -21.37     91.17 o 
  25   3   0      110.68       38.26     96.26 o 
  26   3   0     1107.19     1105.88     89.95 o 
  27   3   0        1.73     -117.83    117.83 o 
  28   3   0      592.83      550.90     87.92 o 
  29   3   0       15.63       43.35    155.69 o 
  30   3   0        0.76       74.48    143.07 o 
  31   3   0      322.08      168.51    152.43 o 
   0   4   0     2373.00     2598.22     84.86 o 
   1   4   0     3051.45     3188.59    157.92 o 
   2   4   0     1340.92     1254.34    151.62 o 
   3   4   0    13092.59    13346.25    750.95 o 
   4   4   0      800.60      773.80     57.90 o 
   5   4   0      692.70      765.97     63.50 o 
   6   4   0     1381.41     1472.71     60.18 o 
   7   4   0     1764.39     1737.68    196.79 o 
   8   4   0     1298.28     1379.69     59.63 o 
   9   4   0      493.80      612.71     44.83 o 
  10   4   0     3643.77     3577.98    244.82 o 
  11   4   0      107.24      140.47     34.01 o 
  12   4   0      181.22      225.29     40.70 o 
  13   4   0      383.42      332.54     47.82 o 
  14   4   0      818.83      810.38     55.76 o 
  15   4   0       21.99       27.07     61.26 o 
  16   4   0      776.61      787.99     57.39 o 
  17   4   0        0.23      -64.72     66.55 o 
  18   4   0      328.59      353.70     53.73 o 
  19   4   0      767.47      689.90     60.65 o 
  20   4   0      440.86      421.47     54.34 o 
  21   4   0       26.31      -29.31     95.65 o 
  22   4   0      416.17      423.91     76.52 o 
  23   4   0       11.67        8.14    100.94 o 
  24   4   0      469.27      311.98     83.44 o 
  25   4   0     1049.76     1065.38     96.67 o 
  26   4   0     1812.80     1768.91    156.30 o 
  27   4   0     1493.80     1549.12    128.62 o 
  28   4   0      277.55      215.11    114.37 o 
  29   4   0       20.21      -88.12    152.23 o 
  30   4   0        8.73     -153.65    153.65 o 
   1   5   0      899.54      948.07     55.66 o 
   2   5   0       35.14      -22.96     99.92 o 
   3   5   0        0.01      -76.32    110.40 o 
   4   5   0      208.40      212.91     51.69 o 
   5   5   0      739.11      790.03     73.67 o 
   6   5   0       94.44       -3.05     65.12 o 
   7   5   0      339.62      347.80     49.86 o 
   8   5   0       52.07       95.24     44.37 o 
   9   5   0     2183.49     2183.67    107.45 o 
  10   5   0     5509.58     5895.49    160.98 o 
  11   5   0      974.50      989.87     90.16 o 
  12   5   0      402.66      467.87     56.17 o 
  13   5   0      323.28      359.81     52.10 o 
  14   5   0     1291.44     1252.61     99.52 o 
  15   5   0      247.70      107.66     78.76 o 
  16   5   0       32.10      -19.13     78.15 o 
  17   5   0      476.31      622.95     77.54 o 
  18   5   0      257.32      220.40     70.21 o 
  19   5   0      288.37      311.98     76.52 o 
  20   5   0      476.23      570.64     80.39 o 
  21   5   0      483.66      669.35     77.33 o 
  22   5   0      220.47      -48.84    125.77 o 
  23   5   0      289.72      243.40     86.70 o 
  24   5   0        3.29       -6.11    119.87 o 
  25   5   0      266.01      298.35    120.89 o 
  26   5   0      267.65      417.20    114.58 o 
  27   5   0        6.93       59.63    153.24 o 
  28   5   0      140.40      112.34    158.94 o 
   0   6   0        0.40      -79.57     79.57 o 
   1   6   0        1.18      -67.36     71.64 o 
   2   6   0      126.21       81.61     73.87 o 
   3   6   0       54.85       46.81     79.78 o 
   4   6   0      116.98       53.93     82.63 o 
   5   6   0       85.73      -50.47     87.71 o 
   6   6   0       47.43       -4.07     81.61 o 
   7   6   0       85.36       43.75     80.39 o 
   8   6   0      844.47      752.99     68.18 o 
   9   6   0      753.48      781.07     67.97 o 
  10   6   0      511.99      485.78     64.11 o 
  11   6   0       90.25      -27.68     84.86 o 
  12   6   0       20.47     -104.20    104.20 o 
  13   6   0       80.74       85.47     74.28 o 
  14   6   0       22.65       95.24    105.01 o 
  15   6   0      659.88      489.44     90.16 o 
  16   6   0      686.77      617.65     89.14 o 
  17   6   0      864.36      580.00     94.02 o 
  18   6   0        4.87       74.69     77.13 o 
  19   6   0        8.15       24.62    108.67 o 
  20   6   0       44.60     -131.06    131.06 o 
  21   6   0       29.61      -74.08    124.14 o 
  22   6   0       63.13       20.96    172.98 o 
  23   6   0      210.31      109.29    165.66 o 
  24   6   0        3.41     -158.33    158.33 o 
  25   6   0        5.84     -160.57    160.57 o 
   1   7   0        2.80      -16.48     99.11 o 
   2   7   0      169.55      137.57    110.51 o 
   3   7   0      264.22       55.76    112.54 o 
   4   7   0       11.72      -90.77    105.21 o 
   5   7   0     2453.09     2500.74    156.30 o 
   6   7   0      655.92      616.64     82.22 o 
   7   7   0        5.39       23.00    109.90 o 
   8   7   0        0.42       67.97    102.57 o 
   9   7   0      525.90      554.16     84.46 o 
  10   7   0        4.95       57.19     99.31 o 
  11   7   0      123.73       38.26    106.84 o 
  12   7   0       79.17      196.18     74.48 o 
  13   7   0      650.30      582.85     83.03 o 
  14   7   0        2.51      -46.40    109.90 o 
  15   7   0      108.18     -124.55    124.55 o 
  16   7   0        0.31       58.20     79.78 o 
  17   7   0      142.09      106.84    113.15 o 
  18   7   0      209.52      233.63    168.10 o 
  19   7   0        1.40      -80.79    165.25 o 
  20   7   0        5.21       72.04    154.26 o 
  21   7   0      442.89      460.95    118.85 o 
   0   8   0      561.15      662.83     93.00 o 
   1   8   0      112.72       65.73    122.11 o 
   2   8   0       22.92       54.95    115.59 o 
   3   8   0       70.80      103.99    113.36 o 
   4   8   0        7.33       98.70    107.45 o 
   5   8   0      284.70      320.94     85.68 o 
   6   8   0      138.97      -41.92    127.80 o 
   7   8   0      450.69      184.79    137.57 o 
   8   8   0        2.39      -55.15    124.34 o 
   9   8   0      672.07      492.90    101.76 o 
  10   8   0      243.99      391.76    121.50 o 
  11   8   0        9.03       70.01    178.68 o 
  12   8   0       50.83      -61.26    178.68 o 
  13   8   0       50.05      -76.52    168.71 o 
  14   8   0        5.70       13.02    167.08 o 
  15   8   0      387.37      324.19    119.26 o 
  16   8   0      288.28      434.49    119.66 o 
   1   9   0       21.94       83.44    159.55 o 
   2   9   0       49.92      -85.68    157.92 o 
   3   9   0       26.62      102.16    159.96 o 
   4   9   0       84.44       -8.34    165.66 o 
   5   9   0       57.04      161.18    149.38 o 
   6   9   0       70.08      -97.48    170.54 o 
 -33   1   1       38.73      -19.94    144.29 o 
 -32   1   1       47.99     -117.43    143.27 o 
 -31   1   1       14.18     -145.92    148.77 o 
 -30   1   1      155.88       95.24    114.37 o 
 -29   1   1      208.26      311.57     74.69 o 
 -28   1   1       21.45       23.61     98.30 o 
 -27   1   1        6.75       91.78     72.65 o 
 -26   1   1       35.68       61.05     73.87 o 
 -25   1   1      215.58      226.10     58.00 o 
 -24   1   1      296.77      317.48     52.91 o 
 -23   1   1      276.40      283.29     53.12 o 
 -22   1   1        7.84      -49.25     68.58 o 
 -21   1   1       17.96       60.65     64.51 o 
 -20   1   1      271.98      -18.93     73.06 o 
 -19   1   1        2.83      -57.39     57.39 o 
 -18   1   1      307.46      359.46     65.33 o 
 -17   1   1      583.19      527.62     48.23 o 
 -16   1   1      457.42      440.95     31.95 o 
 -15   1   1      818.07      785.82     73.37 o 
 -14   1   1      770.35      703.97     47.13 o 
 -13   1   1     1405.30     1527.26     76.21 o 
 -12   1   1      496.89      496.78     37.69 o 
 -11   1   1     1998.47     1931.23     54.56 o 
 -10   1   1     3004.68     2832.42     56.85 o 
  -9   1   1      367.89      303.56     24.42 o 
  -8   1   1     5079.76     4660.58    240.55 o 
  -7   1   1    60972.23    58769.56   1651.08 o 
  -6   1   1      398.55      700.68     56.37 o 
  -5   1   1     4886.33     5225.33     72.86 o 
  -4   1   1       86.16      126.58     18.52 o 
  -3   1   1     5329.76     4836.43     60.44 o 
  -2   1   1     3530.18     3013.58     48.03 o 
  -1   1   1      905.45      672.60     27.68 o 
   0   1   1      149.29      130.23     11.91 o 
   1   1   1     3877.13     3405.14     48.44 o 
   2   1   1        2.03       31.34     15.26 o 
   3   1   1    29426.78    29369.61    293.67 o 
   4   1   1      923.14      980.11     39.28 o 
   5   1   1     9161.97     8623.72    253.68 o 
   6   1   1     4785.64     5774.05    178.48 o 
   7   1   1   127868.30   119999.81   5336.15 o 
   8   1   1        9.76      -33.23     81.20 o 
   9   1   1     1090.80      976.64     91.38 o 
  10   1   1     9641.12     9829.15    204.22 o 
  11   1   1    25804.02    25759.50    776.70 o 
  12   1   1     2692.53     2873.59     68.65 o 
  13   1   1     1647.64     1599.52    140.93 o 
  14   1   1     1217.31     1233.95    103.28 o 
  15   1   1       94.58       55.22     27.67 o 
  16   1   1      859.43      786.75     70.62 o 
  17   1   1      184.08      216.27     43.55 o 
  18   1   1     1472.17     1561.85     71.03 o 
  19   1   1      958.89     1096.31     81.00 o 
  20   1   1      605.57      607.48     55.56 o 
  21   1   1       89.57       30.53     70.21 o 
  22   1   1       42.29      108.88     47.42 o 
  23   1   1      244.05      274.13     50.06 o 
  24   1   1     1192.71     1286.19    100.94 o 
  25   1   1        3.31       51.28     69.19 o 
  26   1   1      599.25      665.68     67.36 o 
  27   1   1       19.19       89.75     55.97 o 
  28   1   1       48.76       94.43     96.87 o 
  29   1   1       48.28      140.42    102.77 o 
  30   1   1        6.97      -32.15    100.33 o 
  31   1   1        9.89     -155.28    155.28 o 
  32   1   1      353.98      541.13    101.14 o 
 -32   2   1        3.09      -41.92    138.18 o 
 -31   2   1        3.20      126.18    142.86 o 
 -30   2   1      151.35      156.30    107.25 o 
 -29   2   1     1504.53     1475.25    102.16 o 
 -28   2   1       58.98       65.12    100.53 o 
 -27   2   1       29.80       23.81     91.99 o 
 -26   2   1      599.03      523.43     70.82 o 
 -25   2   1      274.35      316.46     65.73 o 
 -24   2   1      786.82      847.21     75.30 o 
 -23   2   1      571.35      646.76     55.76 o 
 -22   2   1     2142.94     2043.04    113.76 o 
 -21   2   1     3752.54     3461.10    135.33 o 
 -20   2   1     1881.93     2090.66     99.31 o 
 -19   2   1      452.19      454.03     48.03 o 
 -18   2   1      185.37      167.29     38.67 o 
 -17   2   1      759.99      768.40     50.41 o 
 -16   2   1      960.38      934.47     62.38 o 
 -15   2   1      552.69      590.82     34.26 o 
 -14   2   1      370.39      359.15     31.61 o 
 -13   2   1     3988.15     3936.31     81.61 o 
 -12   2   1     1217.79     1180.28     61.15 o 
 -11   2   1      318.39      243.49     28.55 o 
 -10   2   1       36.64      -36.95     36.95 o 
  -9   2   1     7789.43     7897.29    381.99 o 
  -8   2   1        8.22        6.46     27.27 o 
  -7   2   1     1616.52     1513.54     60.44 o 
  -6   2   1      673.78      772.18     54.34 o 
  -5   2   1     3856.00     3438.73    101.25 o 
  -4   2   1    18612.62    18395.03    357.36 o 
  -3   2   1     2736.66     2671.12    251.13 o 
  -2   2   1    44027.54    40861.17   1792.11 o 
  -1   2   1    10714.76     9988.60    341.08 o 
   0   2   1    26008.28    26612.47    242.83 o 
   1   2   1   119802.68   112068.37   4294.78 o 
   2   2   1    27774.09    26787.82   1090.51 o 
   3   2   1     6832.88     7101.86     69.55 o 
   4   2   1      744.07      749.82     34.38 o 
   5   2   1     4737.08     4248.68    295.19 o 
   6   2   1     4501.23     4423.26    249.20 o 
   7   2   1      865.52      802.10     53.42 o 
   8   2   1       60.67      127.29     32.66 o 
   9   2   1    11376.75    12051.61    362.86 o 
  10   2   1     7988.59     8428.71    133.10 o 
  11   2   1       43.03        8.18     39.91 o 
  12   2   1      238.47      167.25     70.01 o 
  13   2   1    29140.58    28426.59   1485.32 o 
  14   2   1      736.29      714.00     55.86 o 
  15   2   1     5499.89     5550.83    334.37 o 
  16   2   1       55.79       67.97     48.44 o 
  17   2   1     1281.56     1221.46     59.06 o 
  18   2   1      780.06      732.43     69.19 o 
  19   2   1      158.57      182.96     43.75 o 
  20   2   1     3689.18     3792.42    134.72 o 
  21   2   1      205.13      173.59     48.84 o 
  22   2   1       13.68       80.18     59.43 o 
  23   2   1     2355.61     2578.68    123.53 o 
  24   2   1      696.44      608.29     73.67 o 
  25   2   1        6.82      -34.60     87.92 o 
  26   2   1      682.80      603.61     75.71 o 
  27   2   1      411.88      496.36     74.48 o 
  28   2   1        1.85      116.41    106.23 o 
  29   2   1      100.03       95.65    116.41 o 
  30   2   1      250.61      221.62    110.91 o 
  31   2   1       37.67      -13.23    133.30 o 
  32   2   1      742.43      748.31    117.43 o 
 -31   3   1      265.00      327.04    106.23 o 
 -30   3   1       92.61       45.99    153.24 o 
 -29   3   1      296.64      110.30    164.44 o 
 -28   3   1      431.81      446.30     84.46 o 
 -27   3   1      311.94      257.03     82.22 o 
 -26   3   1      274.30      154.06    111.32 o 
 -25   3   1       82.51       18.11     89.54 o 
 -24   3   1        0.06       34.39     87.51 o 
 -23   3   1       66.43       80.79     86.90 o 
 -22   3   1     1950.21     2016.38    117.43 o 
 -21   3   1     2280.20     2163.11    116.00 o 
 -20   3   1       12.64       25.44     55.97 o 
 -19   3   1        5.45       13.64     52.91 o 
 -18   3   1       38.96        3.87     54.95 o 
 -17   3   1      582.34      559.45     47.42 o 
 -16   3   1        6.07       38.87     48.64 o 
 -15   3   1      728.71      766.54     51.01 o 
 -14   3   1      914.52      848.08     50.70 o 
 -13   3   1     1568.45     1648.89     62.47 o 
 -12   3   1      389.44      328.16     30.71 o 
 -11   3   1     2885.71     2904.83    204.02 o 
 -10   3   1       91.76      141.76     42.53 o 
  -9   3   1      809.46      716.69     45.04 o 
  -8   3   1       42.11       48.59     26.60 o 
  -7   3   1      171.52      119.15     26.39 o 
  -6   3   1       78.88      118.04     43.04 o 
  -5   3   1      722.03      700.24     38.71 o 
  -4   3   1     4012.39     4070.81    274.74 o 
  -3   3   1     4805.97     4558.06    214.70 o 
  -2   3   1     3922.43     3970.04    285.93 o 
  -1   3   1      708.73      769.13     89.34 o 
   0   3   1     2930.79     2958.43     56.19 o 
   1   3   1     6217.59     5797.37    236.78 o 
   2   3   1     2595.15     2566.10     94.02 o 
   3   3   1     4451.38     4782.80    263.44 o 
   4   3   1      319.49      302.92     44.16 o 
   5   3   1      422.43      420.98     27.46 o 
   6   3   1        1.09       36.05     32.18 o 
   7   3   1      172.50      117.27    108.37 o 
   8   3   1     1616.46     1577.77     64.43 o 
   9   3   1      399.79      426.16     47.82 o 
  10   3   1     6176.26     6052.92    329.48 o 
  11   3   1       35.15       43.80     36.74 o 
  12   3   1     1734.83     1660.82     61.95 o 
  13   3   1      421.62      459.22     33.43 o 
  14   3   1       16.85       66.84     42.57 o 
  15   3   1       21.02       48.03     36.63 o 
  16   3   1       18.49       39.28     55.56 o 
  17   3   1     2333.35     2486.29    105.62 o 
  18   3   1      593.16      510.00     49.25 o 
  19   3   1     6293.09     6036.73    164.44 o 
  20   3   1      119.77       47.82     69.60 o 
  21   3   1     2254.68     2373.34    117.43 o 
  22   3   1       68.02       12.21     91.78 o 
  23   3   1      363.79      361.03     68.99 o 
  24   3   1     1845.40     1913.81    126.18 o 
  25   3   1     1402.62     1242.23     85.68 o 
  26   3   1      572.75      614.40     88.12 o 
  27   3   1      362.21      503.48     79.37 o 
  28   3   1      148.14      159.96     82.83 o 
  29   3   1       59.59       42.94    150.60 o 
  30   3   1        2.81     -151.82    151.82 o 
  31   3   1       94.05      160.57    148.36 o 
 -30   4   1        2.75     -161.38    161.38 o 
 -29   4   1      374.70      404.58    111.32 o 
 -28   4   1       52.77     -164.03    164.03 o 
 -27   4   1      121.78      158.33    122.72 o 
 -26   4   1       34.05       52.91    121.70 o 
 -25   4   1      507.28      428.39     86.08 o 
 -24   4   1      515.37      571.86     83.24 o 
 -23   4   1     1592.89     1520.22    138.79 o 
 -22   4   1       23.26       65.33     94.23 o 
 -21   4   1      294.25      316.05     70.01 o 
 -20   4   1      117.77      113.56     48.23 o 
 -19   4   1      823.21      789.21     61.26 o 
 -18   4   1      134.10       -8.34     76.32 o 
 -17   4   1        2.46      -61.87     61.87 o 
 -16   4   1      917.20      946.32     61.26 o 
 -15   4   1     1916.70     2112.64     99.52 o 
 -14   4   1     1433.46     1523.48     90.36 o 
 -13   4   1      121.22      134.11     42.74 o 
 -12   4   1      173.75      203.31     39.68 o 
 -11   4   1     1048.96      963.50     55.55 o 
 -10   4   1      223.48      190.26     40.72 o 
  -9   4   1       19.19       19.89     41.78 o 
  -8   4   1      170.98      186.12     39.18 o 
  -7   4   1     1192.92     1270.85     55.43 o 
  -6   4   1     1197.05     1185.92    125.26 o 
  -5   4   1     3133.50     3329.81    114.27 o 
  -4   4   1      627.35      613.56     61.77 o 
  -3   4   1     1121.18     1170.51     54.01 o 
  -2   4   1     2809.20     2950.15     81.10 o 
  -1   4   1      235.45      274.75     29.87 o 
   0   4   1     1072.81     1094.70     44.10 o 
   1   4   1       16.63      -24.89     39.97 o 
   2   4   1     9594.92     9216.85    363.37 o 
   3   4   1      228.36      328.42     49.35 o 
   4   4   1    13536.89    13330.40    709.95 o 
   5   4   1      594.34      541.85     45.28 o 
   6   4   1      386.08      383.50     32.48 o 
   7   4   1     1442.20     1436.41     61.51 o 
   8   4   1     3260.97     3277.51    150.50 o 
   9   4   1      975.26     1010.10     52.38 o 
  10   4   1       29.70       12.49     46.31 o 
  11   4   1     1264.29     1325.18     66.90 o 
  12   4   1      605.87      558.23     50.47 o 
  13   4   1      503.65      445.08     48.64 o 
  14   4   1      481.15      485.37     50.47 o 
  15   4   1     1053.06      929.64     85.68 o 
  16   4   1      679.20      604.43     56.78 o 
  17   4   1     2589.02     2525.36    117.43 o 
  18   4   1      112.32       42.13     75.50 o 
  19   4   1     1216.99     1336.25    102.37 o 
  20   4   1      247.29      189.67     68.79 o 
  21   4   1     2536.18     2360.52    143.88 o 
  22   4   1        9.60        5.09     99.31 o 
  23   4   1       14.49      -37.04    100.74 o 
  24   4   1      225.36      -89.75    124.14 o 
  25   4   1      855.34      831.14     93.82 o 
  26   4   1     1034.37     1230.22    101.96 o 
  27   4   1      893.35      918.04    122.11 o 
  28   4   1      183.26     -163.62    163.62 o 
  29   4   1        3.99       72.04    147.55 o 
 -28   5   1       16.99      -35.82    161.99 o 
 -27   5   1      473.30      540.32    114.17 o 
 -26   5   1       75.23       -5.70    168.91 o 
 -25   5   1        1.26     -164.44    164.44 o 
 -24   5   1      737.39      596.08     96.26 o 
 -23   5   1      103.13       39.68    115.80 o 
 -22   5   1       82.74       97.28     78.96 o 
 -21   5   1      148.46      204.73     80.18 o 
 -20   5   1       70.58      113.76    105.21 o 
 -19   5   1       36.35       87.10    100.53 o 
 -18   5   1      969.32      757.47     85.47 o 
 -17   5   1     1668.66     1669.19    126.58 o 
 -16   5   1      677.30      796.95     63.90 o 
 -15   5   1       95.80       95.65     75.50 o 
 -14   5   1     1375.61     1452.05    106.23 o 
 -13   5   1     3124.65     3172.73    131.87 o 
 -12   5   1     1031.18     1094.48     91.78 o 
 -11   5   1       73.66       81.00     50.47 o 
 -10   5   1        5.81       67.97     66.75 o 
  -9   5   1      903.83      899.52     63.09 o 
  -8   5   1      206.95      149.17     50.88 o 
  -7   5   1      530.92      557.42     51.08 o 
  -6   5   1      224.85      204.93     46.60 o 
  -5   5   1     1185.80     1153.50     85.68 o 
  -4   5   1      444.85      498.29     40.80 o 
  -3   5   1      661.07      791.71     66.65 o 
  -2   5   1       18.31       14.84     49.77 o 
  -1   5   1      356.11      316.20     39.38 o 
   0   5   1      213.30      254.40     30.65 o 
   1   5   1       74.66      148.69     82.73 o 
   2   5   1      253.74      261.21     93.41 o 
   3   5   1        5.53      -33.54    136.15 o 
   4   5   1       63.23       44.17     48.33 o 
   5   5   1      131.80      238.11     44.77 o 
   6   5   1      709.35      883.64     76.32 o 
   7   5   1      145.96       63.50     71.03 o 
   8   5   1      331.79      351.26     51.28 o 
   9   5   1       57.41       76.93     65.94 o 
  10   5   1     5829.14     5857.44    157.31 o 
  11   5   1     1285.40     1263.60     99.72 o 
  12   5   1      250.81      244.82     53.93 o 
  13   5   1       85.36      -65.33     72.65 o 
  14   5   1      328.42      311.98     56.37 o 
  15   5   1       68.49       30.73     76.32 o 
  16   5   1      230.19       68.79     85.07 o 
  17   5   1      584.36      513.25     78.35 o 
  18   5   1      190.12      213.89     74.89 o 
  19   5   1      213.30      235.87     74.28 o 
  20   5   1        4.27     -107.66    107.66 o 
  21   5   1      427.17      624.17     82.83 o 
  22   5   1       21.36      -90.16    121.50 o 
  23   5   1      238.26       99.52    129.84 o 
  24   5   1      676.29      584.08    100.94 o 
  25   5   1       27.49      -81.00    167.90 o 
  26   5   1       25.96      219.59    156.09 o 
  27   5   1      232.39       89.34    149.38 o 
 -25   6   1      274.97      303.03    109.49 o 
 -24   6   1      653.77      688.88    123.12 o 
 -23   6   1       50.62     -148.56    171.15 o 
 -22   6   1        1.30      -73.26    170.75 o 
 -21   6   1      160.90      153.85    125.77 o 
 -20   6   1       86.95      182.14     82.22 o 
 -19   6   1       18.73      -40.30    117.83 o 
 -18   6   1       40.72     -108.67    116.00 o 
 -17   6   1     3317.00     3220.35    176.24 o 
 -16   6   1       69.30     -116.61    116.61 o 
 -15   6   1       73.10      -12.62    114.78 o 
 -14   6   1        8.37     -105.01    105.01 o 
 -13   6   1       72.23      -62.68    108.06 o 
 -12   6   1       14.76      139.40     99.72 o 
 -11   6   1       30.45      172.98     53.73 o 
 -10   6   1       90.07      148.77     56.37 o 
  -9   6   1      323.38      244.01     62.27 o 
  -8   6   1       32.96       19.33     78.15 o 
  -7   6   1       58.61      160.57     53.52 o 
  -6   6   1      689.13      707.61     65.73 o 
  -5   6   1      536.35      549.27     60.65 o 
  -4   6   1        3.63      100.13     72.25 o 
  -3   6   1      354.74      371.81     55.15 o 
  -2   6   1        9.06      -58.81     77.54 o 
  -1   6   1        0.14      -39.28     74.48 o 
   0   6   1      304.34      255.01     40.13 o 
   1   6   1       27.74       79.98     69.80 o 
   2   6   1      876.91      958.33     90.56 o 
   3   6   1      752.39      626.20     62.68 o 
   4   6   1     2427.13     2509.49    120.68 o 
   5   6   1     5432.44     5085.12    158.13 o 
   6   6   1     1917.84     2030.83    119.05 o 
   7   6   1     5056.26     4929.02    157.52 o 
   8   6   1      120.29      106.84     83.03 o 
   9   6   1     3140.07     3556.96    144.09 o 
  10   6   1        0.00        0.81     82.42 o 
  11   6   1      201.07      213.08     61.66 o 
  12   6   1      773.20      717.17     85.68 o 
  13   6   1      626.14      626.41     82.42 o 
  14   6   1      649.10      677.49     85.47 o 
  15   6   1       57.10     -115.80    115.80 o 
  16   6   1      331.15      426.35     84.05 o 
  17   6   1       25.82       19.13    109.90 o 
  18   6   1       27.14      -78.35    107.66 o 
  19   6   1       71.55       29.92    119.87 o 
  20   6   1        1.69      131.47    111.73 o 
  21   6   1      153.62     -102.37    128.21 o 
  22   6   1      239.01      280.84    122.92 o 
  23   6   1      339.89      149.58    164.03 o 
  24   6   1       67.91      158.74    107.66 o 
  25   6   1      686.37      845.59    124.96 o 
 -21   7   1       45.90     -169.32    169.32 o 
 -20   7   1      215.30      225.08    159.76 o 
 -19   7   1      498.52      565.35    123.12 o 
 -18   7   1      378.09      205.55    178.68 o 
 -17   7   1      349.78      281.25     91.78 o 
 -16   7   1      279.39      342.10     82.83 o 
 -15   7   1      581.16      501.04     87.51 o 
 -14   7   1       78.39       -0.61    108.27 o 
 -13   7   1      180.40       35.21    109.29 o 
 -12   7   1       12.15       48.03    102.16 o 
 -11   7   1       21.99      -47.62    114.37 o 
 -10   7   1       14.52       43.35    112.34 o 
  -9   7   1      313.30      300.18     81.61 o 
  -8   7   1       50.01       76.93    100.13 o 
  -7   7   1      730.95      475.81     89.14 o 
  -6   7   1       33.83      -23.61    112.95 o 
  -5   7   1      121.86      182.55     73.47 o 
  -4   7   1        0.04       25.85    105.42 o 
  -3   7   1      124.39       25.85    107.25 o 
  -2   7   1      338.22      488.02     76.32 o 
  -1   7   1        0.51      -25.03     97.89 o 
   0   7   1      437.69      441.17     57.72 o 
   1   7   1      266.27      124.55    108.06 o 
   2   7   1        2.09       55.76    100.13 o 
   3   7   1      582.75      732.23     81.40 o 
   4   7   1      347.33      250.93     78.56 o 
   5   7   1       18.29       91.38    108.06 o 
   6   7   1      139.33      160.77     76.11 o 
   7   7   1       21.64       63.50    113.36 o 
   8   7   1      208.48      186.62     78.76 o 
   9   7   1      487.38      316.26     86.90 o 
  10   7   1       79.10      116.00     79.17 o 
  11   7   1      291.05      376.70     76.32 o 
  12   7   1       92.97      -18.11    115.19 o 
  13   7   1       15.04       79.98    101.55 o 
  14   7   1       44.74      -83.24    113.97 o 
  15   7   1       86.44      -52.51    120.07 o 
  16   7   1        0.19      -60.44    118.65 o 
  17   7   1       32.44      181.73    167.29 o 
  18   7   1        3.84        1.22    166.06 o 
  19   7   1      810.19      936.76    124.14 o 
  20   7   1        9.24      -29.92    152.63 o 
  21   7   1      383.56      359.81    116.20 o 
 -16   8   1       19.42       44.98    162.20 o 
 -15   8   1       16.42      125.97    112.95 o 
 -14   8   1      206.61      202.49    166.47 o 
 -13   8   1      784.00      874.48    125.57 o 
 -12   8   1      431.48      279.62    122.11 o 
 -11   8   1       63.43       60.24    168.71 o 
 -10   8   1      105.70     -115.59    169.12 o 
  -9   8   1      114.25      291.02     87.31 o 
  -8   8   1       71.72        9.36    122.72 o 
  -7   8   1       37.11      116.00    115.80 o 
  -6   8   1        1.42       62.88    117.83 o 
  -5   8   1       10.45        0.61    115.39 o 
  -4   8   1        0.04      125.16    112.34 o 
  -3   8   1       49.09     -116.81    117.43 o 
  -2   8   1       21.20     -120.48    120.48 o 
  -1   8   1      283.93      126.38    122.92 o 
   0   8   1       53.20      200.65     65.30 o 
   1   8   1       88.88      177.66     82.83 o 
   2   8   1       91.07      147.55     80.39 o 
   3   8   1       10.37       37.24    114.98 o 
   4   8   1       53.48      104.20    118.65 o 
   5   8   1      137.16       63.29    119.26 o 
   6   8   1        1.92      -73.67    125.57 o 
   7   8   1      889.28      808.34    100.13 o 
   8   8   1        7.54      -79.17    132.08 o 
   9   8   1       13.76       11.60    119.87 o 
  10   8   1     1209.56      959.76    131.87 o 
  11   8   1      430.43      399.49    128.42 o 
  12   8   1        3.09      -45.79    166.27 o 
  13   8   1       36.27      275.76    110.10 o 
  14   8   1       29.00      101.96    157.11 o 
  15   8   1        3.99      217.15    152.02 o 
  16   8   1       63.64     -134.93    166.06 o 
  -6   9   1       50.79      198.42    162.81 o 
  -5   9   1       27.76        8.34    165.66 o 
  -4   9   1      416.47      311.37    120.27 o 
  -3   9   1      175.54      262.73    115.80 o 
  -2   9   1        6.30       77.54    158.94 o 
  -1   9   1        0.08      155.89    155.28 o 
   0   9   1        7.08      176.87    112.29 o 
   1   9   1        0.00     -161.18    161.18 o 
   2   9   1        2.22      -31.34    159.96 o 
   3   9   1        8.61        9.97    160.57 o 
   4   9   1      113.98      230.98    114.58 o 
   5   9   1       26.12      -48.03    168.51 o 
   6   9   1      224.85      174.20    160.77 o 
 -33   0   2      526.99      598.73    103.59 o 
 -32   0   2       20.84      183.16    125.77 o 
 -31   0   2       95.91      180.51    131.67 o 
 -30   0   2      113.25      157.31    115.80 o 
 -29   0   2      469.47      481.30     91.17 o 
 -28   0   2        1.13       47.62     68.38 o 
 -27   0   2      420.48      401.73     55.56 o 
 -26   0   2      106.32        0.00     69.60 o 
 -25   0   2      694.78      572.07     60.04 o 
 -24   0   2      229.98      252.76     50.67 o 
 -23   0   2      670.91      820.15     57.59 o 
 -22   0   2    10958.65    11180.25    218.37 o 
 -21   0   2       10.92      -13.43     62.48 o 
 -20   0   2      229.38      241.97     45.59 o 
 -19   0   2     3967.32     3957.72     93.96 o 
 -18   0   2     1005.46     1060.34     51.60 o 
 -17   0   2     3806.34     3701.52    137.88 o 
 -16   0   2     1213.50     1307.41     74.28 o 
 -15   0   2      641.84      750.05     52.51 o 
 -14   0   2      179.97      156.41     54.44 o 
 -13   0   2        8.94      -23.25     72.25 o 
 -12   0   2     1645.39     1468.06     68.28 o 
 -11   0   2     6371.65     6377.27    152.12 o 
 -10   0   2      118.56      133.02     20.56 o 
  -9   0   2     2078.95     2015.38    156.40 o 
  -8   0   2      571.70      504.36     25.89 o 
  -7   0   2    13006.96    12555.92    260.09 o 
  -6   0   2      893.93      940.63     39.48 o 
  -5   0   2      277.59      263.14     25.85 o 
  -4   0   2     6517.75     6650.11     65.73 o 
  -3   0   2     1940.58     1799.44     33.78 o 
   2   0   2    22823.71    21848.07    201.68 o 
   3   0   2     6375.26     5962.85     62.48 o 
   4   0   2   123047.75   118006.55    582.45 o 
   5   0   2      615.67      570.85     34.80 o 
   6   0   2    76098.38    73535.16   1758.33 o 
   7   0   2     2551.33     2488.86     68.28 o 
   8   0   2       11.18       58.97     22.44 o 
   9   0   2     2822.66     2586.19    169.32 o 
  10   0   2        0.65       -8.83     30.42 o 
  11   0   2     7347.95     7838.57     90.36 o 
  12   0   2     4225.10     4837.10     85.37 o 
  13   0   2     7719.94     8004.22    131.26 o 
  14   0   2     1735.93     1909.08     63.66 o 
  15   0   2      362.19      377.12     31.68 o 
  16   0   2        9.02       30.21     40.51 o 
  17   0   2     4975.67     4756.32     94.72 o 
  18   0   2     1506.82     1667.32     73.00 o 
  19   0   2     5749.87     5680.38    150.19 o 
  20   0   2      538.41      480.28     55.15 o 
  21   0   2     5066.16     5231.64    156.09 o 
  22   0   2     6233.10     6375.17    174.61 o 
  23   0   2      246.45      157.31     51.90 o 
  24   0   2      739.21      643.50     63.09 o 
  25   0   2      139.98      149.38     48.23 o 
  26   0   2      777.25      680.13     65.73 o 
  27   0   2      141.94      106.44     52.10 o 
  28   0   2      224.25      243.19     71.03 o 
  29   0   2     1096.92     1052.35     90.56 o 
  30   0   2      820.63      784.13     85.27 o 
  31   0   2        0.13       63.50    135.74 o 
  32   0   2        6.91      136.96    125.36 o 
 -33   1   2       65.63      -30.93    139.00 o 
 -32   1   2       39.55      -24.01    140.42 o 
 -31   1   2       58.28      198.83    144.49 o 
 -30   1   2       98.29      163.62     70.01 o 
 -29   1   2       36.21       15.06     94.43 o 
 -28   1   2        5.87      -81.61     94.23 o 
 -27   1   2      218.68      173.59     58.61 o 
 -26   1   2        5.83       -8.95     72.04 o 
 -25   1   2       92.31      -66.55     79.98 o 
 -24   1   2       68.19       23.20     72.45 o 
 -23   1   2      619.28      675.25     57.59 o 
 -22   1   2     3729.96     3718.95    135.33 o 
 -21   1   2      263.73      212.87     50.06 o 
 -20   1   2      725.65      728.57     55.56 o 
 -19   1   2      163.52      194.76     38.67 o 
 -18   1   2      728.91      783.76     47.83 o 
 -17   1   2      697.85      630.99     44.85 o 
 -16   1   2      289.37      299.70     30.35 o 
 -15   1   2     1492.17     1315.35    122.00 o 
 -14   1   2     1620.63     1546.28     61.42 o 
 -13   1   2       19.89        3.05     56.58 o 
 -12   1   2       53.86      -37.71     37.86 o 
 -11   1   2      456.07      479.99     27.33 o 
 -10   1   2     1349.40     1336.57     53.93 o 
  -9   1   2     1012.96     1114.13    101.96 o 
  -8   1   2     5278.29     5008.10    152.43 o 
  -7   1   2     1486.24     1592.54     39.50 o 
  -6   1   2    36244.26    36247.95   2289.08 o 
  -5   1   2     3233.44     2956.60     58.61 o 
  -4   1   2     3348.97     2970.03     55.15 o 
  -3   1   2     1876.53     1673.26     41.11 o 
  -2   1   2    13053.89    12472.34    129.84 o 
  -1   1   2      950.31      881.40     31.75 o 
   0   1   2      187.98      170.43     11.37 o 
   1   1   2        2.30       12.41     20.55 o 
   2   1   2        2.85      -23.00     23.00 o 
   3   1   2     1783.08     1771.56     44.57 o 
   4   1   2     5937.12     5520.42     74.89 o 
   5   1   2     1648.34     1524.01     93.41 o 
   6   1   2    15894.32    14987.21    784.94 o 
   7   1   2      437.47      441.04     73.47 o 
   8   1   2    49132.25    47302.98   2032.15 o 
   9   1   2      196.75      242.52     45.38 o 
  10   1   2       18.55       -2.90     49.05 o 
  11   1   2     1822.86     1742.97    167.59 o 
  12   1   2       18.19       67.43     29.50 o 
  13   1   2       16.22       21.66     37.63 o 
  14   1   2     2381.03     2519.42    173.39 o 
  15   1   2      709.11      636.75     43.39 o 
  16   1   2      531.11      626.77     35.91 o 
  17   1   2      605.36      704.70     48.34 o 
  18   1   2     1142.13     1130.70     78.35 o 
  19   1   2      235.05      230.58     48.03 o 
  20   1   2     2540.86     2405.49    118.24 o 
  21   1   2      572.76      640.04     58.00 o 
  22   1   2      544.45      568.00     54.95 o 
  23   1   2      871.27      942.05     89.75 o 
  24   1   2      562.04      592.83     61.66 o 
  25   1   2       26.49       43.14     73.06 o 
  26   1   2       48.26       68.18     78.35 o 
  27   1   2      170.05      262.53     69.80 o 
  28   1   2      122.46       35.00     99.11 o 
  29   1   2        4.66      -10.58    100.94 o 
  30   1   2        7.07       21.98    141.64 o 
  31   1   2      315.27      396.64    101.55 o 
  32   1   2       19.96      -96.06    141.44 o 
 -33   2   2      535.27      294.48    113.56 o 
 -32   2   2      130.41       66.14    146.12 o 
 -31   2   2      318.69      322.36    108.27 o 
 -30   2   2        3.41     -108.27    115.19 o 
 -29   2   2      306.28      359.40     83.03 o 
 -28   2   2     1113.26     1033.63     91.38 o 
 -27   2   2      138.06      104.81    100.94 o 
 -26   2   2      141.71      103.79     92.39 o 
 -25   2   2      339.70      344.14     63.50 o 
 -24   2   2       45.99       85.88     61.46 o 
 -23   2   2     1449.82     1357.41     94.02 o 
 -22   2   2      113.36      136.56     41.72 o 
 -21   2   2      462.31      433.88     51.28 o 
 -20   2   2       80.95      144.49     40.70 o 
 -19   2   2     1687.94     1686.69     95.04 o 
 -18   2   2       26.93       65.33     45.79 o 
 -17   2   2      102.61      124.04     30.25 o 
 -16   2   2     1467.60     1358.91     61.95 o 
 -15   2   2      715.12      788.63     43.44 o 
 -14   2   2      343.14      334.04     90.26 o 
 -13   2   2       26.39       15.65     35.57 o 
 -12   2   2     2433.50     2674.53     77.03 o 
 -11   2   2     1890.70     1828.45     59.76 o 
 -10   2   2     1863.06     1594.73    110.51 o 
  -9   2   2     2727.80     2942.82     60.88 o 
  -8   2   2     3541.39     3661.08     82.52 o 
  -7   2   2      451.27      525.24     29.21 o 
  -6   2   2     3086.93     2499.79     80.90 o 
  -5   2   2     5374.79     5245.46    277.08 o 
  -4   2   2     7866.38     7509.75    180.51 o 
  -3   2   2    10547.07    10153.63    447.32 o 
  -2   2   2     3028.70     3179.87     49.86 o 
  -1   2   2      111.95      117.34     24.22 o 
   0   2   2    17585.36    18323.32    357.77 o 
   1   2   2    31835.73    32029.82   1476.37 o 
   2   2   2    43635.85    42857.62   1556.86 o 
   3   2   2     2674.72     2559.22    113.36 o 
   4   2   2    15757.79    15231.39    307.40 o 
   5   2   2        2.58        5.28     50.67 o 
   6   2   2     9972.96     9877.84    341.80 o 
   7   2   2      145.21      149.12     22.35 o 
   8   2   2       68.53       26.87     47.42 o 
   9   2   2     4719.75     5205.36    263.75 o 
  10   2   2      390.16      478.19     31.41 o 
  11   2   2       39.57      131.80     36.94 o 
  12   2   2     9530.48     9561.87    524.14 o 
  13   2   2      485.16      485.82     33.77 o 
  14   2   2    23577.96    23204.12    728.06 o 
  15   2   2      244.53      287.36     34.78 o 
  16   2   2      739.84      655.21    105.93 o 
  17   2   2       20.40      -59.02     59.02 o 
  18   2   2      261.04      220.20     47.21 o 
  19   2   2       58.41       76.32     61.46 o 
  20   2   2     3262.58     2986.31    125.16 o 
  21   2   2     1507.71     1563.57    102.98 o 
  22   2   2      870.19      986.01     83.85 o 
  23   2   2       16.57       32.56     69.19 o 
  24   2   2      306.56      250.72     65.53 o 
  25   2   2        2.47      -49.05     86.08 o 
  26   2   2        7.29       -4.27     83.85 o 
  27   2   2      202.27      119.05    107.45 o 
  28   2   2       15.48      -35.61    106.64 o 
  29   2   2        8.38      -86.08    104.60 o 
  30   2   2        7.08      159.35    137.57 o 
  31   2   2      120.96      136.76    143.88 o 
  32   2   2       25.05     -159.76    159.76 o 
 -31   3   2      259.38      253.17    110.51 o 
 -30   3   2      114.74      185.60    103.59 o 
 -29   3   2       46.11       10.99    147.14 o 
 -28   3   2      430.83      482.32     87.10 o 
 -27   3   2      216.07      163.01     79.57 o 
 -26   3   2     2483.71     2255.10    151.21 o 
 -25   3   2      178.50      199.03     66.34 o 
 -24   3   2      368.06      395.83     68.58 o 
 -23   3   2     1722.53     1951.26    124.55 o 
 -22   3   2     5466.74     5587.58    169.32 o 
 -21   3   2      192.66      235.87     49.05 o 
 -20   3   2      132.46      146.73     41.92 o 
 -19   3   2       86.63      106.64     40.09 o 
 -18   3   2     1456.28     1525.51     95.24 o 
 -17   3   2      753.19      755.63     70.62 o 
 -16   3   2      886.79      839.89     73.06 o 
 -15   3   2       54.75       58.92     44.06 o 
 -14   3   2      733.12      738.05     47.84 o 
 -13   3   2      180.92      169.57     33.07 o 
 -12   3   2      412.76      399.20     32.72 o 
 -11   3   2     2506.20     2524.94    128.82 o 
 -10   3   2     1192.52     1018.40    141.03 o 
  -9   3   2     3504.67     3309.94    115.80 o 
  -8   3   2      781.53      771.41     67.16 o 
  -7   3   2      503.27      541.82     64.92 o 
  -6   3   2        1.66        0.78     87.41 o 
  -5   3   2     4326.13     4403.58    374.05 o 
  -4   3   2        6.87       39.23     38.87 o 
  -3   3   2     3598.08     3273.96     86.08 o 
  -2   3   2        0.54       28.25     30.92 o 
  -1   3   2      377.23      445.39     26.10 o 
   0   3   2      708.61      661.02     46.91 o 
   1   3   2      990.45      907.46     50.27 o 
   2   3   2     1130.77     1372.38    135.23 o 
   3   3   2      158.77       98.43     45.99 o 
   4   3   2     1926.63     2139.09    157.21 o 
   5   3   2      192.90      217.37     25.79 o 
   6   3   2      884.92      778.49     44.46 o 
   7   3   2        4.73       -6.83     40.29 o 
   8   3   2     1107.93     1041.37     50.01 o 
   9   3   2      687.00      812.84    106.44 o 
  10   3   2     1186.62     1245.38    128.52 o 
  11   3   2     2382.95     2548.57    105.32 o 
  12   3   2      743.62      759.06     44.19 o 
  13   3   2      734.85      687.54     48.47 o 
  14   3   2      384.70      396.34     41.62 o 
  15   3   2      417.72      373.24     42.94 o 
  16   3   2     1388.78     1551.77     86.08 o 
  17   3   2      618.47      756.45     52.71 o 
  18   3   2     1981.24     2029.61    105.42 o 
  19   3   2       54.52       36.02     62.07 o 
  20   3   2     3871.33     3807.07    142.46 o 
  21   3   2      269.17      268.23     52.30 o 
  22   3   2     1273.14     1034.85     77.33 o 
  23   3   2      645.16      753.19     73.06 o 
  24   3   2      459.93      542.76     75.30 o 
  25   3   2      378.82      453.42     77.74 o 
  26   3   2     2668.45     2680.44    159.55 o 
  27   3   2       27.39       37.04    109.29 o 
  28   3   2      273.31      224.07     89.34 o 
  29   3   2       23.85       69.19    153.04 o 
  30   3   2      202.96      474.99    101.96 o 
  31   3   2       37.71        1.02    151.21 o 
 -30   4   2       49.74       53.12    148.16 o 
 -29   4   2        8.62      -19.33    141.64 o 
 -28   4   2      289.23      404.38    114.78 o 
 -27   4   2      292.25      284.91     89.54 o 
 -26   4   2       93.34       21.37    118.85 o 
 -25   4   2      264.21      264.56     84.66 o 
 -24   4   2      277.70      257.85     82.01 o 
 -23   4   2        2.85     -102.77    102.77 o 
 -22   4   2      304.65      324.40     71.03 o 
 -21   4   2     2994.12     2930.75    153.24 o 
 -20   4   2     2041.96     2085.98    118.24 o 
 -19   4   2        0.29      -74.48     74.48 o 
 -18   4   2      125.85       62.27     70.21 o 
 -17   4   2      861.68      955.68     89.14 o 
 -16   4   2     5067.98     5022.43    146.53 o 
 -15   4   2     1018.46     1047.47     88.12 o 
 -14   4   2        7.00        0.20     53.12 o 
 -13   4   2     1583.50     1606.31     89.14 o 
 -12   4   2     1054.90     1042.19     56.60 o 
 -11   4   2       77.99       22.78     47.19 o 
 -10   4   2        6.51       14.41     47.21 o 
  -9   4   2     1786.85     1828.80     66.99 o 
  -8   4   2       56.21       34.55     41.52 o 
  -7   4   2      167.60      165.86     28.20 o 
  -6   4   2      269.94      288.58     28.31 o 
  -5   4   2      196.37      129.91     29.09 o 
  -4   4   2     6519.73     6784.48    445.18 o 
  -3   4   2       24.74       -8.83     44.27 o 
  -2   4   2     8651.59     8474.31    267.51 o 
  -1   4   2       20.08      147.29     32.77 o 
   0   4   2       77.22       43.61     32.37 o 
   1   4   2     2728.95     2738.96    168.00 o 
   2   4   2      451.37      517.26     38.47 o 
   3   4   2    23982.43    23491.66    785.35 o 
   4   4   2       37.12       48.65     45.18 o 
   5   4   2     6555.27     6475.61    106.33 o 
   6   4   2      169.66      179.79     59.93 o 
   7   4   2     1171.98     1119.26     56.43 o 
   8   4   2       55.76       87.98     32.12 o 
   9   4   2       11.69      -32.28     42.15 o 
  10   4   2      494.50      482.48     37.60 o 
  11   4   2      446.59      538.34     38.33 o 
  12   4   2      428.17      330.50     49.66 o 
  13   4   2      791.62      800.20     55.56 o 
  14   4   2      251.64      271.08     45.38 o 
  15   4   2      484.85      623.56     53.12 o 
  16   4   2      588.12      590.79     56.37 o 
  17   4   2     2096.07     1942.51    132.08 o 
  18   4   2     2729.71     3046.96    131.26 o 
  19   4   2        0.80       64.51     65.73 o 
  20   4   2      327.66      298.55     68.99 o 
  21   4   2       56.08      -26.66     95.85 o 
  22   4   2      299.79      264.36     76.11 o 
  23   4   2      569.65      677.08     84.25 o 
  24   4   2      727.97      669.35     88.12 o 
  25   4   2      192.10      202.49     83.64 o 
  26   4   2     1039.86      985.19    105.21 o 
  27   4   2      201.16      177.05    156.09 o 
  28   4   2      807.99      739.15    112.95 o 
  29   4   2      172.74      205.14    107.45 o 
 -28   5   2      195.73      286.14    113.97 o 
 -27   5   2       43.46       31.34    151.82 o 
 -26   5   2       97.80        6.92    164.64 o 
 -25   5   2      315.06      213.48    155.48 o 
 -24   5   2        0.22       68.58    118.44 o 
 -23   5   2      966.18      860.85     93.61 o 
 -22   5   2      119.07       74.89    117.22 o 
 -21   5   2      149.91      -79.57    116.81 o 
 -20   5   2      915.51      864.51     86.90 o 
 -19   5   2      541.81      473.16     83.64 o 
 -18   5   2     1131.65     1058.25     84.66 o 
 -17   5   2       94.04       81.61     77.74 o 
 -16   5   2       36.13      -48.23     82.01 o 
 -15   5   2       67.13      -33.78     76.11 o 
 -14   5   2     2262.08     2139.30    114.78 o 
 -13   5   2      288.38      331.93     55.97 o 
 -12   5   2      462.02      502.47     53.32 o 
 -11   5   2      370.76      376.09     56.78 o 
 -10   5   2     3166.94     3148.71    121.90 o 
  -9   5   2       19.79       12.62     64.51 o 
  -8   5   2     2399.14     2361.94    111.73 o 
  -7   5   2      976.38     1060.70     87.10 o 
  -6   5   2     2635.24     2779.95    115.39 o 
  -5   5   2     1806.43     1775.22     95.24 o 
  -4   5   2     1429.50     1478.80     71.42 o 
  -3   5   2       27.31       52.66     50.50 o 
  -2   5   2       48.17      -15.48     54.52 o 
  -1   5   2      221.02      194.51    113.36 o 
   0   5   2     1321.72     1198.41     71.94 o 
   1   5   2      768.92      817.47     52.40 o 
   2   5   2        7.25        3.46     76.21 o 
   3   5   2        5.30      -12.99     52.32 o 
   4   5   2      497.62      441.21     49.86 o 
   5   5   2      503.86      562.30     49.25 o 
   6   5   2       74.71      163.01     43.96 o 
   7   5   2        9.66       45.38     44.16 o 
   8   5   2      450.70      471.74     52.10 o 
   9   5   2      405.47      378.33     55.76 o 
  10   5   2      587.93      441.62     57.39 o 
  11   5   2       83.69       37.45     73.47 o 
  12   5   2       11.07        9.16     48.64 o 
  13   5   2      721.33      551.72     59.02 o 
  14   5   2      259.59      248.69     52.30 o 
  15   5   2        3.69      -43.55     73.47 o 
  16   5   2      180.47      187.03     56.98 o 
  17   5   2      478.22      426.76     77.94 o 
  18   5   2        2.45       69.40     97.89 o 
  19   5   2        0.43      -90.56    105.01 o 
  20   5   2      617.99      611.55     83.85 o 
  21   5   2        0.01       91.58     74.28 o 
  22   5   2       72.26      -46.20    116.00 o 
  23   5   2      156.52       63.09    123.33 o 
  24   5   2       21.12      169.52    116.41 o 
  25   5   2      213.41       86.08    171.56 o 
  26   5   2      373.71       84.66    172.37 o 
  27   5   2        5.84     -117.63    159.15 o 
 -25   6   2       20.88       41.52    153.85 o 
 -24   6   2      280.98      289.60    109.29 o 
 -23   6   2       25.40     -123.94    164.84 o 
 -22   6   2      673.99      492.70    127.60 o 
 -21   6   2        0.88      -70.01    119.66 o 
 -20   6   2        0.04      140.63    115.39 o 
 -19   6   2       16.19      -75.10    118.65 o 
 -18   6   2      173.05      281.05     76.72 o 
 -17   6   2      527.33      452.81     86.70 o 
 -16   6   2      357.73      449.76     81.40 o 
 -15   6   2      176.24      201.27     77.94 o 
 -14   6   2       21.74      134.11    105.01 o 
 -13   6   2      644.07      696.01     77.94 o 
 -12   6   2       88.64      118.44     71.64 o 
 -11   6   2        7.28      -27.68     82.01 o 
 -10   6   2      168.06      183.97     58.81 o 
  -9   6   2      483.63      426.35     64.72 o 
  -8   6   2     1692.65     1606.10    112.74 o 
  -7   6   2      445.53      416.18     60.65 o 
  -6   6   2     1229.68     1051.33    101.14 o 
  -5   6   2       89.48       91.99     52.30 o 
  -4   6   2      518.00      519.77     61.05 o 
  -3   6   2      419.79      331.72     59.83 o 
  -2   6   2      511.43      536.45     61.05 o 
  -1   6   2      677.58      737.11     64.72 o 
   0   6   2        1.35      -61.36     61.36 o 
   1   6   2      183.58      263.14     54.54 o 
   2   6   2     1155.81     1065.99     99.31 o 
   3   6   2      683.19      702.93     64.31 o 
   4   6   2     1861.11     1811.85    112.95 o 
   5   6   2        5.73      -14.65     83.03 o 
   6   6   2      121.84      127.19     52.30 o 
   7   6   2       13.21      -10.79     80.59 o 
   8   6   2      164.19      178.28     54.54 o 
   9   6   2       15.49      -59.22     81.61 o 
  10   6   2       13.79      -82.22     82.22 o 
  11   6   2       41.70       86.08     78.56 o 
  12   6   2      222.34      -32.15    109.49 o 
  13   6   2       90.58       99.11    105.42 o 
  14   6   2       46.44       -3.05    107.86 o 
  15   6   2        7.83      -27.27    112.74 o 
  16   6   2       35.12       80.39    113.56 o 
  17   6   2       58.76       88.93     77.94 o 
  18   6   2        0.90     -105.21    105.21 o 
  19   6   2      233.11      -24.22    125.97 o 
  20   6   2       49.63       63.09    117.83 o 
  21   6   2      127.72      191.91    161.18 o 
  22   6   2       23.04      142.86    119.87 o 
  23   6   2      327.45      225.90    167.08 o 
  24   6   2      398.39      352.68    113.15 o 
 -21   7   2       82.42     -163.22    163.22 o 
 -20   7   2       85.98       37.24    154.06 o 
 -19   7   2       12.12     -125.77    168.91 o 
 -18   7   2       96.87     -172.98    172.98 o 
 -17   7   2      164.09      152.63    116.41 o 
 -16   7   2       39.97       20.55    114.37 o 
 -15   7   2       26.41      114.37    115.19 o 
 -14   7   2        0.71       95.45    106.03 o 
 -13   7   2      163.57       99.52    104.40 o 
 -12   7   2      103.74      156.91     68.58 o 
 -11   7   2        7.09      -33.17    114.58 o 
 -10   7   2       48.81       24.83    114.58 o 
  -9   7   2      268.57       63.50    120.89 o 
  -8   7   2       82.71      -31.54    114.37 o 
  -7   7   2       42.41       89.75     98.50 o 
  -6   7   2      160.23      144.29     76.32 o 
  -5   7   2      518.43      549.27     81.40 o 
  -4   7   2       24.93       77.94    106.03 o 
  -3   7   2       12.55      120.48    103.59 o 
  -2   7   2      294.41      306.49     76.32 o 
  -1   7   2        8.82       90.36    100.74 o 
   0   7   2       84.68       90.63     71.69 o 
   1   7   2      137.52      222.84     72.04 o 
   2   7   2        2.25       81.81    106.03 o 
   3   7   2       76.30      166.68     70.62 o 
   4   7   2        0.16      -96.67    106.03 o 
   5   7   2       16.35      -71.84    107.66 o 
   6   7   2      384.23      423.71     79.98 o 
   7   7   2      124.20       40.70    110.30 o 
   8   7   2        2.60      -12.01     75.30 o 
   9   7   2      699.16      655.30     86.70 o 
  10   7   2       47.32       24.42    108.88 o 
  11   7   2      436.08      415.16     82.42 o 
  12   7   2       86.68      136.15     74.28 o 
  13   7   2        0.20       85.68    108.88 o 
  14   7   2      245.66      215.31     84.86 o 
  15   7   2       54.75       26.46    116.41 o 
  16   7   2      418.50      304.04     93.82 o 
  17   7   2       50.58      151.41    118.44 o 
  18   7   2       26.70       63.90    165.66 o 
  19   7   2      137.25      -49.05    159.55 o 
  20   7   2       15.05      137.37    151.00 o 
  21   7   2      181.86       44.37    168.10 o 
 -16   8   2       13.57       56.98    157.11 o 
 -15   8   2       81.05       47.82    161.59 o 
 -14   8   2       60.74      -56.58    162.20 o 
 -13   8   2      655.84      501.86    123.94 o 
 -12   8   2        0.67       58.00    165.86 o 
 -11   8   2        0.21     -172.17    172.17 o 
 -10   8   2        3.27      164.84    159.96 o 
  -9   8   2       68.87     -134.32    134.32 o 
  -8   8   2       98.67      148.56    123.73 o 
  -7   8   2        0.03       78.76    120.68 o 
  -6   8   2      274.52      115.39    126.99 o 
  -5   8   2       98.27       99.52    113.36 o 
  -4   8   2      142.04       -9.56    119.87 o 
  -3   8   2       43.70      129.84    115.59 o 
  -2   8   2       51.89      111.52    116.41 o 
  -1   8   2       10.61       -1.42    117.22 o 
   0   8   2      490.85      529.38     62.59 o 
   1   8   2      110.75      165.45     83.24 o 
   2   8   2       53.42     -123.12    123.12 o 
   3   8   2      719.81      840.70     87.92 o 
   4   8   2      176.62       89.14    120.07 o 
   5   8   2      171.56      162.60    131.67 o 
   6   8   2        7.96     -106.64    127.60 o 
   7   8   2        1.62       78.56    134.11 o 
   8   8   2      181.23      171.36     92.39 o 
   9   8   2      959.32      823.40    129.23 o 
  10   8   2      739.96      876.11    131.87 o 
  11   8   2      142.95      108.88    175.83 o 
  12   8   2      274.98      417.40    116.41 o 
  13   8   2      218.90       19.74    160.16 o 
  14   8   2        6.81      -35.82    161.59 o 
  15   8   2       35.26      -81.40    160.77 o 
  -6   9   2      351.57       50.67    175.63 o 
  -5   9   2        0.79       32.77    161.38 o 
  -4   9   2        0.99       46.81    158.33 o 
  -3   9   2       10.89      266.19    110.91 o 
  -2   9   2        8.54     -134.32    156.50 o 
  -1   9   2        1.22     -165.86    165.86 o 
   0   9   2       23.19      -51.20    154.16 o 
   1   9   2      200.15       23.00    168.91 o 
   2   9   2        9.52     -162.20    162.20 o 
   3   9   2        0.55      -81.40    162.81 o 
   4   9   2       24.43       20.35    154.67 o 
   5   9   2      149.98      241.36    114.78 o 
 -33   1   3        4.00     -132.08    141.24 o 
 -32   1   3       10.85     -147.55    147.55 o 
 -31   1   3      192.81      167.49    101.55 o 
 -30   1   3       54.86       -5.29    100.94 o 
 -29   1   3       55.38      -70.01     97.89 o 
 -28   1   3      334.49      352.89     72.04 o 
 -27   1   3        0.05       27.27     76.32 o 
 -26   1   3      662.62      652.45     67.36 o 
 -25   1   3       86.63       85.88     70.82 o 
 -24   1   3       30.14      -47.01     72.65 o 
 -23   1   3     1931.18     2015.57    111.12 o 
 -22   1   3      381.73      369.78     53.32 o 
 -21   1   3       13.61       53.32     41.92 o 
 -20   1   3     3093.69     3285.07    118.85 o 
 -19   1   3      407.98      433.27     43.75 o 
 -18   1   3        3.06       28.58     32.38 o 
 -17   1   3       49.35       93.17     86.49 o 
 -16   1   3      888.57      921.18     83.34 o 
 -15   1   3      353.11      376.57     31.46 o 
 -14   1   3      142.67      189.29     49.86 o 
 -13   1   3     1981.18     1936.38     65.21 o 
 -12   1   3       13.79        1.26     34.57 o 
 -11   1   3    10341.20     9355.89    408.65 o 
 -10   1   3     7839.96     7358.69    210.63 o 
  -9   1   3      953.03      910.80     38.12 o 
  -8   1   3      577.91      568.35     69.50 o 
  -7   1   3      250.32      311.15     37.75 o 
  -6   1   3     5263.62     4814.32    257.44 o 
  -5   1   3     1317.42     1139.85     32.72 o 
  -4   1   3     3056.33     3086.03     57.59 o 
  -3   1   3    10446.30     9049.29     86.49 o 
  -2   1   3      676.11      674.64     32.36 o 
  -1   1   3    71640.31    68199.60    434.70 o 
   0   1   3     4777.29     4838.85     44.54 o 
   1   1   3     3940.73     4355.94     60.04 o 
   2   1   3     1010.20      958.74     37.24 o 
   3   1   3      836.75      855.35     38.46 o 
   4   1   3     1261.20     1182.27     98.19 o 
   5   1   3     2862.85     2958.80     84.05 o 
   6   1   3    14270.71    12893.78    133.50 o 
   7   1   3    10870.65     9401.82    412.62 o 
   8   1   3      598.20      502.26     30.65 o 
   9   1   3     2179.88     2200.26     53.46 o 
  10   1   3      232.09      178.03     62.27 o 
  11   1   3      155.89      140.56     26.86 o 
  12   1   3     6734.22     6754.81    165.86 o 
  13   1   3     3219.16     2992.76     74.28 o 
  14   1   3     1323.30     1381.86     91.17 o 
  15   1   3     2063.49     1997.48     67.71 o 
  16   1   3      272.58      268.09     41.31 o 
  17   1   3     4103.12     4309.66    139.20 o 
  18   1   3      131.22      201.88     39.89 o 
  19   1   3      673.94      662.22     54.54 o 
  20   1   3     1151.44     1188.09     95.24 o 
  21   1   3       59.17      -63.70     71.23 o 
  22   1   3     1135.88     1357.01     94.43 o 
  23   1   3        2.65       24.42     65.73 o 
  24   1   3       55.41      141.44     51.28 o 
  25   1   3       15.35       48.03     71.23 o 
  26   1   3       48.85       59.63     76.11 o 
  27   1   3        5.84      -39.28     94.84 o 
  28   1   3       56.47      121.50     95.65 o 
  29   1   3       54.33      121.90    106.64 o 
  30   1   3       41.15     -152.02    152.02 o 
  31   1   3        8.22       86.70    132.89 o 
  32   1   3       22.30      235.87     98.91 o 
 -33   2   3      928.05      885.07    115.19 o 
 -32   2   3       36.00       24.42    145.10 o 
 -31   2   3      115.04      309.13    104.40 o 
 -30   2   3      282.36      365.71     84.86 o 
 -29   2   3      879.99      796.95     92.60 o 
 -28   2   3        0.63        0.61    102.57 o 
 -27   2   3       10.00       80.39     86.90 o 
 -26   2   3      257.96      287.76     66.14 o 
 -25   2   3       15.99      -38.06     81.40 o 
 -24   2   3      518.14      529.13     56.78 o 
 -23   2   3      724.28      680.95     56.78 o 
 -22   2   3      784.54      763.98     55.35 o 
 -21   2   3     3714.21     3837.39    129.03 o 
 -20   2   3        3.58      107.66     33.38 o 
 -19   2   3      107.83       37.65     53.12 o 
 -18   2   3       19.50       26.66     47.82 o 
 -17   2   3       35.78       72.75     40.44 o 
 -16   2   3      274.70      305.75     30.07 o 
 -15   2   3        3.66      -35.63     38.08 o 
 -14   2   3       67.57       73.58     36.26 o 
 -13   2   3     2889.32     3014.60    134.83 o 
 -12   2   3     1070.00     1264.75     64.21 o 
 -11   2   3      208.56      148.95     26.58 o 
 -10   2   3     1506.21     1503.59     51.95 o 
  -9   2   3      920.33     1004.73     45.33 o 
  -8   2   3        8.39       12.33     30.84 o 
  -7   2   3     8115.77     7851.59    403.97 o 
  -6   2   3     1123.20     1034.68     95.85 o 
  -5   2   3        0.27       30.89     42.53 o 
  -4   2   3     1327.03     1376.29     39.95 o 
  -3   2   3     4447.00     4509.64    131.47 o 
  -2   2   3      498.27      584.49     32.16 o 
  -1   2   3     1810.40     1789.17     41.63 o 
   0   2   3    20545.40    20289.74    157.29 o 
   1   2   3    25255.99    26331.55    624.57 o 
   2   2   3     4878.85     4556.16    144.39 o 
   3   2   3      238.11      294.68     20.83 o 
   4   2   3     3127.22     3063.58     59.53 o 
   5   2   3     1726.67     1509.24     44.69 o 
   6   2   3       44.72      -18.11     29.29 o 
   7   2   3     5978.76     5732.87    128.62 o 
   8   2   3      596.09      628.82     37.87 o 
   9   2   3     3260.91     3233.63    106.23 o 
  10   2   3     4652.25     4880.34    146.83 o 
  11   2   3     5158.38     5285.63     91.34 o 
  12   2   3     5108.03     4906.64    207.99 o 
  13   2   3     3210.84     2925.97     75.48 o 
  14   2   3      511.93      654.19     56.07 o 
  15   2   3     2046.39     2165.16     85.07 o 
  16   2   3     1608.10     1627.15     70.30 o 
  17   2   3      139.30      231.59     42.33 o 
  18   2   3      520.84      431.24     51.69 o 
  19   2   3     3838.02     3530.09    128.42 o 
  20   2   3      255.99      285.73     46.20 o 
  21   2   3        2.59       23.00     60.04 o 
  22   2   3      694.06      579.60     58.81 o 
  23   2   3      944.53      924.14     73.67 o 
  24   2   3      144.90      175.63     58.61 o 
  25   2   3       99.07       86.70     90.16 o 
  26   2   3      134.35      291.83     72.25 o 
  27   2   3      405.51      400.92     84.05 o 
  28   2   3       10.01       20.96    113.36 o 
  29   2   3        2.61     -141.03    141.03 o 
  30   2   3       39.48      194.96    147.75 o 
  31   2   3       28.49      113.76    132.89 o 
 -32   3   3       11.80       25.64    151.62 o 
 -31   3   3        0.18      160.77    145.31 o 
 -30   3   3       58.21       12.21    142.66 o 
 -29   3   3       15.92     -126.18    126.18 o 
 -28   3   3      520.69      459.53     87.31 o 
 -27   3   3        2.07      -59.83    113.36 o 
 -26   3   3      291.20      310.15     77.13 o 
 -25   3   3      581.91      579.39     75.71 o 
 -24   3   3     1680.71     1620.55    124.14 o 
 -23   3   3     4825.67     4546.02    173.59 o 
 -22   3   3      146.58       12.62     72.45 o 
 -21   3   3     2851.79     2785.65    124.96 o 
 -20   3   3       22.82      -43.35     58.61 o 
 -19   3   3      628.84      573.49     51.08 o 
 -18   3   3      259.16      274.33     42.74 o 
 -17   3   3      409.00      375.07     42.53 o 
 -16   3   3     2094.95     2033.27     95.45 o 
 -15   3   3      121.21      146.72     54.64 o 
 -14   3   3       70.70       59.30     39.07 o 
 -13   3   3     5663.61     5564.72     96.51 o 
 -12   3   3     1488.32     1553.37     60.59 o 
 -11   3   3      366.90      395.54     29.95 o 
 -10   3   3     2464.10     2325.64    266.90 o 
  -9   3   3     1077.00     1151.83     90.46 o 
  -8   3   3      547.23      522.88     44.65 o 
  -7   3   3        9.28       67.65     34.01 o 
  -6   3   3     1728.10     1583.46     54.59 o 
  -5   3   3       32.84       20.71     32.94 o 
  -4   3   3     1459.90     1383.27     95.55 o 
  -3   3   3      173.31      121.63     22.82 o 
  -2   3   3     2374.98     2240.42     60.75 o 
  -1   3   3      126.82      112.95     23.54 o 
   0   3   3     7126.55     7482.96     84.11 o 
   1   3   3     2385.55     2455.45    123.53 o 
   2   3   3     4175.86     4148.23    184.99 o 
   3   3   3    12033.52    11505.53    529.84 o 
   4   3   3     2562.16     2505.58    164.54 o 
   5   3   3     2126.02     2506.62     63.57 o 
   6   3   3      572.79      538.45     34.48 o 
   7   3   3     5455.78     5462.17    201.37 o 
   8   3   3     1901.47     1939.45     64.32 o 
   9   3   3     6283.77     6588.08    285.12 o 
  10   3   3      265.06      288.19     29.55 o 
  11   3   3     2666.88     2832.99     73.50 o 
  12   3   3        7.54      -44.17     44.17 o 
  13   3   3       18.89       24.88     60.14 o 
  14   3   3     1311.84     1487.70     69.30 o 
  15   3   3       21.34       23.81     53.93 o 
  16   3   3        6.65      -31.54     52.71 o 
  17   3   3        0.00       36.84     55.15 o 
  18   3   3      139.99      222.84     45.38 o 
  19   3   3      823.21      864.31     81.40 o 
  20   3   3      446.38      484.35     56.78 o 
  21   3   3     2467.15     2374.15    120.89 o 
  22   3   3     2838.76     2547.14    140.83 o 
  23   3   3        0.43      -87.51     87.51 o 
  24   3   3       53.55      -56.17     97.69 o 
  25   3   3      617.37      444.87     83.64 o 
  26   3   3       19.69      237.50     72.25 o 
  27   3   3      495.21      403.97     89.14 o 
  28   3   3       76.29     -166.88    166.88 o 
  29   3   3       20.91       -5.70    147.75 o 
  30   3   3      485.41      579.39    109.29 o 
 -30   4   3       89.96      220.20    110.30 o 
 -29   4   3        6.13     -146.73    156.30 o 
 -28   4   3        1.59      -97.48    163.01 o 
 -27   4   3      166.92     -130.86    134.52 o 
 -26   4   3      335.48      414.14     86.08 o 
 -25   4   3      131.21      191.30     80.79 o 
 -24   4   3      236.80      161.59    113.36 o 
 -23   4   3      387.25      401.12     74.69 o 
 -22   4   3      923.69      823.61     83.64 o 
 -21   4   3        6.53      -92.19     92.19 o 
 -20   4   3     2875.90     2773.64    135.94 o 
 -19   4   3      596.19      635.77     57.19 o 
 -18   4   3      388.09      352.48     54.34 o 
 -17   4   3      998.95      928.41     65.33 o 
 -16   4   3      140.44      105.42     47.62 o 
 -15   4   3      312.10      350.24     44.77 o 
 -14   4   3      249.38      206.77     45.18 o 
 -13   4   3       28.43       11.80     52.91 o 
 -12   4   3        4.65       64.09     44.26 o 
 -11   4   3     2572.40     2522.84     77.89 o 
 -10   4   3      224.88      245.70     32.32 o 
  -9   4   3     1662.30     1599.12    256.93 o 
  -8   4   3      248.18      221.42     77.33 o 
  -7   4   3       14.42        4.61     37.19 o 
  -6   4   3       66.58       35.17     27.41 o 
  -5   4   3       30.66       86.63     29.02 o 
  -4   4   3      128.20      146.57     29.91 o 
  -3   4   3     5868.37     6036.16    273.42 o 
  -2   4   3       71.25       68.52     78.25 o 
  -1   4   3      937.51      970.99     61.87 o 
   0   4   3      796.06      798.29     43.02 o 
   1   4   3      686.64      753.41     52.74 o 
   2   4   3    15448.72    15744.22    555.58 o 
   3   4   3     2750.72     2960.79     75.40 o 
   4   4   3     6152.43     6191.87    290.00 o 
   5   4   3     1237.56     1219.61     58.24 o 
   6   4   3      504.40      520.95     34.07 o 
   7   4   3     1279.05     1399.55     60.09 o 
   8   4   3     1630.65     1576.81     97.28 o 
   9   4   3      215.39      241.79     34.48 o 
  10   4   3      329.04      303.33     39.07 o 
  11   4   3       18.36       55.97     54.13 o 
  12   4   3       98.47      144.09     42.74 o 
  13   4   3      398.62      512.24     47.82 o 
  14   4   3        8.00       46.81     62.27 o 
  15   4   3     2027.59     1880.03    104.40 o 
  16   4   3      439.40      474.38     55.56 o 
  17   4   3      458.73      474.38     59.02 o 
  18   4   3      556.35      560.26     56.78 o 
  19   4   3       46.44       73.26     67.77 o 
  20   4   3      868.11      782.50     77.33 o 
  21   4   3      379.65      329.08     73.87 o 
  22   4   3       17.28      -37.45     98.50 o 
  23   4   3      299.61      341.49     79.57 o 
  24   4   3      349.93      145.51    123.53 o 
  25   4   3       86.45      -57.59    114.78 o 
  26   4   3        9.66      -59.22    126.58 o 
  27   4   3      707.88      573.70    116.20 o 
  28   4   3       46.12      -16.69    161.18 o 
  29   4   3        2.66      -72.65    156.09 o 
 -28   5   3       10.94       40.70    148.56 o 
 -27   5   3       24.69      -44.98    148.16 o 
 -26   5   3       15.16       85.88    114.58 o 
 -25   5   3       19.87      -81.00    124.14 o 
 -24   5   3       58.90       31.54    114.37 o 
 -23   5   3      749.39      634.55     96.67 o 
 -22   5   3      114.24      -50.06    109.29 o 
 -21   5   3       65.38       52.30    111.52 o 
 -20   5   3       92.38      276.57     73.06 o 
 -19   5   3      156.36      222.44     72.25 o 
 -18   5   3      848.94      855.15     82.01 o 
 -17   5   3       16.64      -81.20     81.20 o 
 -16   5   3      792.68      780.06     68.79 o 
 -15   5   3      146.65       57.39     76.52 o 
 -14   5   3     1405.97     1397.71    106.84 o 
 -13   5   3     1014.80     1108.52     92.60 o 
 -12   5   3      731.20      874.08     78.15 o 
 -11   5   3     1031.77     1097.74     91.78 o 
 -10   5   3     2736.75     2708.93    121.70 o 
  -9   5   3       68.68       92.19     70.01 o 
  -8   5   3     1755.21     1709.69    100.53 o 
  -7   5   3      333.38      346.58     51.49 o 
  -6   5   3        5.49       17.91     62.48 o 
  -5   5   3      252.07      383.62     46.40 o 
  -4   5   3       26.62       46.81     59.22 o 
  -3   5   3      121.35      115.36     38.46 o 
  -2   5   3      560.68      648.06     42.03 o 
  -1   5   3      173.19      154.90     37.24 o 
   0   5   3      709.77      679.09     54.24 o 
   1   5   3       28.88       15.12     52.04 o 
   2   5   3     6282.95     6287.63    331.21 o 
   3   5   3      553.61      570.03     51.90 o 
   4   5   3      537.05      565.76     53.52 o 
   5   5   3      117.26       89.75     64.51 o 
   6   5   3     2101.21     2431.34    110.10 o 
   7   5   3       96.28      130.25     47.01 o 
   8   5   3      126.44       70.21     72.25 o 
   9   5   3      363.40      381.18     52.71 o 
  10   5   3      548.64      631.90     55.97 o 
  11   5   3        7.27       34.19     68.38 o 
  12   5   3      228.37      262.94     53.52 o 
  13   5   3        1.85       70.01     67.77 o 
  14   5   3      551.25      495.95     58.61 o 
  15   5   3       16.71       36.43     74.48 o 
  16   5   3      216.87      244.42     77.33 o 
  17   5   3       29.85      -59.22     95.04 o 
  18   5   3       13.62       54.34     73.87 o 
  19   5   3      141.69       65.94     76.72 o 
  20   5   3      201.70      166.68     80.59 o 
  21   5   3       10.63      -24.01    113.56 o 
  22   5   3      372.86      467.67     83.03 o 
  23   5   3       74.34      121.50    125.57 o 
  24   5   3      369.65      151.62    124.14 o 
  25   5   3     1148.46     1075.76    128.21 o 
  26   5   3       44.85     -111.73    158.33 o 
  27   5   3      238.54       50.27    167.29 o 
 -25   6   3        6.66     -122.11    163.42 o 
 -24   6   3      250.31       20.96    166.47 o 
 -23   6   3        1.79      -38.26    177.05 o 
 -22   6   3       79.00     -172.58    172.58 o 
 -21   6   3       16.72     -123.33    123.33 o 
 -20   6   3      308.49      312.80     85.27 o 
 -19   6   3      435.72      366.93     87.10 o 
 -18   6   3      622.08      582.85     86.49 o 
 -17   6   3      146.51       -3.87    124.96 o 
 -16   6   3      103.80        4.48    115.19 o 
 -15   6   3     2843.53     3015.62    160.57 o 
 -14   6   3      307.01      416.99     77.54 o 
 -13   6   3        6.23       22.39    103.99 o 
 -12   6   3     2048.48     1937.62    135.94 o 
 -11   6   3     1551.42     1532.84    110.10 o 
 -10   6   3      240.62      311.57     60.65 o 
  -9   6   3       46.40      111.52     79.37 o 
  -8   6   3      705.31      640.65     66.55 o 
  -7   6   3      958.74     1021.42     67.57 o 
  -6   6   3       48.33       61.87     81.81 o 
  -5   6   3      659.86      660.80     64.92 o 
  -4   6   3      686.21      703.33     64.51 o 
  -3   6   3      834.79      837.24     66.34 o 
  -2   6   3        0.28      -38.67     69.60 o 
  -1   6   3      260.64      302.82     55.76 o 
   0   6   3      132.12      231.79     38.51 o 
   1   6   3      189.06       75.10     81.81 o 
   2   6   3      825.26      828.29     66.75 o 
   3   6   3     1904.43     1989.11    110.51 o 
   4   6   3     1506.09     1675.50    102.98 o 
   5   6   3     2617.50     2771.20    129.64 o 
   6   6   3       61.28      112.74     77.13 o 
   7   6   3      964.07     1140.27    100.74 o 
   8   6   3       84.04      120.07     84.46 o 
   9   6   3       79.03      109.90     81.40 o 
  10   6   3     1279.57     1297.79    105.42 o 
  11   6   3        7.91      -13.02    103.18 o 
  12   6   3       17.30      119.46     71.43 o 
  13   6   3      451.94      426.35     82.42 o 
  14   6   3       29.60      -75.30    117.22 o 
  15   6   3      283.97      303.64     81.00 o 
  16   6   3      355.18      290.21     86.49 o 
  17   6   3       22.83      -50.27    114.58 o 
  18   6   3       10.47       25.24    115.80 o 
  19   6   3      481.36      388.30     91.17 o 
  20   6   3      107.86      170.34    127.19 o 
  21   6   3       13.15      -90.16    175.22 o 
  22   6   3      189.64      211.85    168.91 o 
  23   6   3      120.82      184.38    161.38 o 
  24   6   3      183.52      206.56    109.49 o 
 -22   7   3       98.84       87.71    166.06 o 
 -21   7   3       16.35       59.22    157.92 o 
 -20   7   3        9.30       -7.94    158.53 o 
 -19   7   3       28.76      178.07    161.79 o 
 -18   7   3      386.71      357.36    126.38 o 
 -17   7   3       17.38     -122.92    122.92 o 
 -16   7   3      838.81     1017.76     96.46 o 
 -15   7   3      738.29      686.03     92.19 o 
 -14   7   3       84.86       90.36    102.77 o 
 -13   7   3      376.41      383.82     83.85 o 
 -12   7   3       27.75       91.58    102.98 o 
 -11   7   3        2.53      104.60    107.05 o 
 -10   7   3       68.82      141.24    108.47 o 
  -9   7   3       45.74      155.69    104.81 o 
  -8   7   3      192.18      154.06    106.84 o 
  -7   7   3      175.51      226.30     75.30 o 
  -6   7   3      237.37      237.50     76.72 o 
  -5   7   3      199.77      275.35     75.10 o 
  -4   7   3      243.37      179.70     78.35 o 
  -3   7   3       30.12       25.85     99.92 o 
  -2   7   3       57.67     -107.66    107.66 o 
  -1   7   3      505.45      507.35     80.18 o 
   0   7   3     1038.55     1098.08    116.10 o 
   1   7   3     1378.77     1312.64     94.02 o 
   2   7   3      454.16      500.03     79.17 o 
   3   7   3     2204.06     2312.49    147.34 o 
   4   7   3       35.22      148.77     75.50 o 
   5   7   3       28.21       32.36    108.67 o 
   6   7   3      135.88      135.33    108.27 o 
   7   7   3      324.20      277.59     79.78 o 
   8   7   3        1.74       22.39    107.86 o 
   9   7   3       40.16       80.59    112.54 o 
  10   7   3        3.37     -106.03    106.03 o 
  11   7   3      340.66      449.96     83.03 o 
  12   7   3      302.04      251.95     78.76 o 
  13   7   3       11.24      187.84     76.93 o 
  14   7   3      270.54      326.02     80.59 o 
  15   7   3        8.22     -118.04    118.04 o 
  16   7   3      548.36      495.95    120.89 o 
  17   7   3       13.82     -170.34    170.34 o 
  18   7   3       10.94      -40.30    171.36 o 
  19   7   3      195.74       95.65    160.98 o 
  20   7   3      212.82      350.04    119.05 o 
 -16   8   3       53.93      111.93    164.23 o 
 -15   8   3       23.46     -160.16    160.16 o 
 -14   8   3       49.87      189.88    156.91 o 
 -13   8   3       37.22       57.59    113.97 o 
 -12   8   3       69.11       58.00    167.49 o 
 -11   8   3       18.55      132.69    165.86 o 
 -10   8   3      214.89      371.41    113.97 o 
  -9   8   3       43.01      125.57    118.85 o 
  -8   8   3        7.00       30.93    119.87 o 
  -7   8   3       84.41       30.93    132.69 o 
  -6   8   3      897.34      860.04     94.84 o 
  -5   8   3       19.96       94.63    112.95 o 
  -4   8   3      547.68      794.30     87.92 o 
  -3   8   3        6.75      104.60     85.68 o 
  -2   8   3       89.56      150.60    121.50 o 
  -1   8   3       64.29       32.15    116.00 o 
   0   8   3        1.37      -27.14     79.50 o 
   1   8   3      182.10      222.84     85.47 o 
   2   8   3       24.94     -118.24    125.36 o 
   3   8   3       11.59      141.03    114.17 o 
   4   8   3      542.17      572.88     90.77 o 
   5   8   3     2628.32     2394.91    166.88 o 
   6   8   3      383.04      417.40     91.58 o 
   7   8   3      644.21      653.27    101.55 o 
   8   8   3      838.79      780.46    106.84 o 
   9   8   3        0.24     -175.43    175.43 o 
  10   8   3       22.11      -53.12    170.54 o 
  11   8   3      240.69      149.58    173.39 o 
  12   8   3      186.06      300.58    116.61 o 
  13   8   3      117.55      -34.39    159.15 o 
  14   8   3      163.65      197.81    159.96 o 
  15   8   3        0.71      105.42    158.33 o 
  -6   9   3       25.09      174.00    155.48 o 
  -5   9   3       64.29       31.75    159.76 o 
  -4   9   3       57.14     -125.97    164.03 o 
  -3   9   3       17.43        3.87    163.01 o 
  -2   9   3       65.01      -81.20    160.98 o 
  -1   9   3       82.63     -122.51    169.32 o 
   0   9   3       13.87      112.53    108.81 o 
   1   9   3       76.31      344.54    110.10 o 
   2   9   3      499.87      644.11    119.66 o 
   3   9   3      100.81      194.76    110.71 o 
   4   9   3        1.42      -11.19    161.38 o 
   5   9   3      304.12      213.69    119.05 o 
 -34   0   4      603.42      591.40    108.27 o 
 -33   0   4        3.22       30.32    130.25 o 
 -32   0   4      173.04      216.13    146.93 o 
 -31   0   4      188.46      141.44    132.08 o 
 -30   0   4       40.23        6.51    118.04 o 
 -29   0   4      229.74     -126.79    126.79 o 
 -28   0   4      870.54      915.59     71.23 o 
 -27   0   4      179.08      192.32     52.91 o 
 -26   0   4       28.47        0.20     71.23 o 
 -25   0   4     3095.84     3209.97    135.94 o 
 -24   0   4     3896.04     3697.78    144.29 o 
 -23   0   4       69.48       76.11     60.44 o 
 -22   0   4      921.09      904.20     87.51 o 
 -21   0   4     2290.40     2156.40    106.03 o 
 -20   0   4      570.83      529.53     54.13 o 
 -19   0   4     1269.01     1378.68     73.57 o 
 -18   0   4      492.67      429.24     66.34 o 
 -17   0   4     2629.83     2629.77    132.28 o 
 -16   0   4     1011.86      893.02     49.78 o 
 -15   0   4      199.70      212.15     30.42 o 
 -14   0   4     1283.63     1259.52    122.62 o 
 -13   0   4      532.09      595.92     79.98 o 
 -12   0   4     8714.32     9335.99    262.83 o 
 -11   0   4     5315.41     5846.90    145.10 o 
 -10   0   4     7072.58     6984.94    147.34 o 
  -9   0   4       76.98       43.63     20.68 o 
  -8   0   4     1079.68     1094.89     63.90 o 
  -7   0   4      491.46      422.74     44.57 o 
  -6   0   4     2063.07     1985.73     38.82 o 
  -5   0   4     4768.31     4892.80     68.99 o 
  -4   0   4    12101.56    12523.22    139.61 o 
  -3   0   4    10267.73    10321.64    123.12 o 
  -2   0   4    21903.09    22036.52    234.24 o 
  -1   0   4    11828.25    10779.13    118.24 o 
   0   0   4     5647.66     4823.52     40.44 o 
   1   0   4     1539.08     1597.15     38.67 o 
   2   0   4    21077.37    21337.25    251.74 o 
   3   0   4     7123.24     6435.41     77.33 o 
   4   0   4     4437.86     3846.65     97.48 o 
   5   0   4      527.30      497.34     45.59 o 
   6   0   4      909.79      933.80     34.73 o 
   7   0   4        3.73       13.41     27.23 o 
   8   0   4     1435.89     1151.30     90.36 o 
   9   0   4      780.99      965.73     59.63 o 
  10   0   4    23224.74    23575.52    968.71 o 
  11   0   4     6283.96     7029.14    321.14 o 
  12   0   4    17046.71    17470.61    372.12 o 
  13   0   4     2544.83     2707.86     69.11 o 
  14   0   4       71.75       40.44     34.73 o 
  15   0   4      803.83      778.54     59.32 o 
  16   0   4      292.81      306.58     34.63 o 
  17   0   4     2529.32     2633.29     78.96 o 
  18   0   4      774.75      735.69     56.17 o 
  19   0   4      127.96      186.62     47.82 o 
  20   0   4     2558.22     2385.75    113.36 o 
  21   0   4      541.50      529.33     56.17 o 
  22   0   4     1931.01     1790.08    118.04 o 
  23   0   4      119.09      183.77     50.88 o 
  24   0   4      636.21      508.37     60.24 o 
  25   0   4       10.62       56.98     65.12 o 
  26   0   4       19.26       50.47     70.82 o 
  27   0   4       11.95      -54.54     98.70 o 
  28   0   4      949.48     1018.57     85.07 o 
  29   0   4       35.65      -75.91     97.07 o 
  30   0   4      247.30       76.72    143.68 o 
  31   0   4      385.48      488.02     93.82 o 
  32   0   4       88.55      120.89     95.24 o 
 -33   1   4      150.15      -29.92    148.56 o 
 -32   1   4       45.73       17.09    138.39 o 
 -31   1   4       73.96       -4.48    142.86 o 
 -30   1   4      171.46       99.72    107.86 o 
 -29   1   4       69.38       92.60     70.21 o 
 -28   1   4       39.95      -28.49     86.29 o 
 -27   1   4      218.66      185.40     64.92 o 
 -26   1   4      686.57      596.08     66.75 o 
 -25   1   4       62.70       85.88     60.44 o 
 -24   1   4        4.05      -42.94     67.36 o 
 -23   1   4       42.29       99.11     47.01 o 
 -22   1   4     6777.39     6278.91    167.69 o 
 -21   1   4     1689.82     1819.59    102.37 o 
 -20   1   4      269.98      232.00     46.40 o 
 -19   1   4       72.12      104.20     37.24 o 
 -18   1   4      131.30      151.85     43.45 o 
 -17   1   4       16.00       15.88     68.38 o 
 -16   1   4     1778.58     1836.25     76.42 o 
 -15   1   4      291.83      271.40     36.02 o 
 -14   1   4       17.58       81.01     35.41 o 
 -13   1   4      743.82      780.12     45.97 o 
 -12   1   4      392.25      381.74     29.06 o 
 -11   1   4     3495.35     3434.82    162.30 o 
 -10   1   4     2172.92     2410.28     94.23 o 
  -9   1   4     2281.97     2367.86    118.85 o 
  -8   1   4       53.58       22.16     27.60 o 
  -7   1   4      181.38      194.79     19.88 o 
  -6   1   4    10666.42    10271.60    320.73 o 
  -5   1   4       55.90       26.83     26.56 o 
  -4   1   4     2807.87     2825.34     59.43 o 
  -3   1   4    13590.60    12992.51    155.28 o 
  -2   1   4    27636.87    26925.85    297.94 o 
  -1   1   4     1018.44      891.38     34.80 o 
   0   1   4      352.85      407.92     22.45 o 
   1   1   4     6095.10     6378.22     78.35 o 
   2   1   4     7262.89     7754.77     86.90 o 
   3   1   4      748.31      786.86     47.52 o 
   4   1   4     3913.94     3585.10     50.74 o 
   5   1   4        4.09        4.27     40.70 o 
   6   1   4     3405.30     3670.67    245.94 o 
   7   1   4      402.13      448.49     70.62 o 
   8   1   4     1931.96     1992.95    118.14 o 
   9   1   4     8915.48     8828.29    290.41 o 
  10   1   4     5530.86     5538.76    231.29 o 
  11   1   4      162.42      168.88     33.27 o 
  12   1   4     7111.83     7598.27    246.55 o 
  13   1   4      768.25      740.88     43.39 o 
  14   1   4      137.34      112.41     32.97 o 
  15   1   4      611.09      651.31     38.16 o 
  16   1   4      722.69      750.90     48.82 o 
  17   1   4        8.48       47.10     47.63 o 
  18   1   4     1610.00     1643.96     90.56 o 
  19   1   4      425.61      448.33     49.05 o 
  20   1   4      115.72       89.14     66.55 o 
  21   1   4      267.49      187.23     50.88 o 
  22   1   4      365.32      358.59     53.93 o 
  23   1   4       53.12      -60.24     71.03 o 
  24   1   4      187.07      123.73     52.91 o 
  25   1   4       43.80       27.07     75.91 o 
  26   1   4       93.27      -51.28     86.90 o 
  27   1   4        3.29       35.41     92.80 o 
  28   1   4       43.39      130.04     95.65 o 
  29   1   4       40.57     -116.20    116.20 o 
  30   1   4       52.07       80.18    148.16 o 
  31   1   4      308.44      272.91    104.40 o 
  32   1   4      787.42      788.20    117.22 o 
 -33   2   4      156.25      -66.55    155.48 o 
 -32   2   4      309.09      260.70    111.73 o 
 -31   2   4      275.94      176.65    112.13 o 
 -30   2   4      403.78      666.29     87.51 o 
 -29   2   4      590.43      665.28     86.70 o 
 -28   2   4      345.64      426.35     79.57 o 
 -27   2   4      426.58      336.00     71.43 o 
 -26   2   4       20.64        9.36     90.56 o 
 -25   2   4      275.30      281.66     60.65 o 
 -24   2   4      120.84       81.20     46.81 o 
 -23   2   4     1423.55     1431.29     99.52 o 
 -22   2   4        7.45        7.12     57.80 o 
 -21   2   4      550.62      498.80     51.90 o 
 -20   2   4     1934.80     1962.25     97.69 o 
 -19   2   4      704.73      743.42     51.28 o 
 -18   2   4      437.28      404.58     39.28 o 
 -17   2   4      157.12       10.77     45.91 o 
 -16   2   4      583.42      587.78     35.75 o 
 -15   2   4     6132.15     5861.97    195.27 o 
 -14   2   4      156.03      195.69     27.38 o 
 -13   2   4     5083.87     5170.39    274.03 o 
 -12   2   4    10111.05    10047.78    474.99 o 
 -11   2   4       52.16       34.34     35.34 o 
 -10   2   4     7367.68     7418.50    264.16 o 
  -9   2   4     1287.41     1363.51     50.69 o 
  -8   2   4      496.33      476.80     64.11 o 
  -7   2   4     1571.62     1476.54    141.64 o 
  -6   2   4     2351.45     2121.05    148.56 o 
  -5   2   4     1020.00     1029.34     39.03 o 
  -4   2   4        0.86      -12.45     26.09 o 
  -3   2   4     4131.32     3820.12    265.68 o 
  -2   2   4    14941.82    13111.24    490.56 o 
  -1   2   4     1682.13     1689.96     42.04 o 
   0   2   4    50520.16    51031.54    357.16 o 
   1   2   4      144.50      157.42     20.00 o 
   2   2   4      997.26      912.81     35.67 o 
   3   2   4      449.93      497.80     27.87 o 
   4   2   4      491.86      508.97     31.23 o 
   5   2   4     1054.92     1073.47     41.55 o 
   6   2   4      985.56     1040.39     82.52 o 
   7   2   4      578.09      626.78     36.91 o 
   8   2   4      604.33      585.60     31.12 o 
   9   2   4     1759.40     1882.89    242.79 o 
  10   2   4     5826.85     5795.67    100.97 o 
  11   2   4      392.10      477.50     32.39 o 
  12   2   4     5141.93     5555.01    434.80 o 
  13   2   4       65.30       70.39     30.23 o 
  14   2   4     1420.37     1448.47     62.52 o 
  15   2   4     1319.75     1292.98     64.18 o 
  16   2   4        0.01       46.81     53.73 o 
  17   2   4        8.28      -58.00     58.00 o 
  18   2   4     1599.19     1669.80    100.13 o 
  19   2   4      284.13      279.62     48.84 o 
  20   2   4        2.15      -58.20     58.20 o 
  21   2   4      117.92       61.26     67.16 o 
  22   2   4     1181.90     1359.45     93.41 o 
  23   2   4        0.15        9.16     80.18 o 
  24   2   4       88.34      122.92     89.14 o 
  25   2   4        7.84      -89.14     94.43 o 
  26   2   4        7.91     -107.86    107.86 o 
  27   2   4        1.86       45.38     93.82 o 
  28   2   4        0.43       95.45    103.59 o 
  29   2   4       35.34      -23.40    156.50 o 
  30   2   4       37.29      127.19    139.40 o 
  31   2   4        6.27      -92.80    144.70 o 
 -32   3   4       14.29      -97.48    146.93 o 
 -31   3   4      636.12      623.35    112.34 o 
 -30   3   4       66.21      199.03    154.06 o 
 -29   3   4       21.40        0.61    113.36 o 
 -28   3   4       47.99     -111.52    111.52 o 
 -27   3   4      153.43        5.70    112.95 o 
 -26   3   4      745.16      696.82     77.54 o 
 -25   3   4       58.17      -90.77     90.77 o 
 -24   3   4      392.17      423.10     70.82 o 
 -23   3   4      177.94      121.90     64.11 o 
 -22   3   4     2177.52     1967.34    109.29 o 
 -21   3   4        4.79        0.20     61.26 o 
 -20   3   4      416.79      399.69     50.67 o 
 -19   3   4     1991.44     1910.76    111.73 o 
 -18   3   4      209.99       84.05     54.95 o 
 -17   3   4      610.88      584.07     65.33 o 
 -16   3   4      286.08      225.08     54.13 o 
 -15   3   4      914.74      869.86     57.12 o 
 -14   3   4      918.26      968.75     66.34 o 
 -13   3   4     1840.77     1763.35    218.98 o 
 -12   3   4     1437.03     1481.09     62.08 o 
 -11   3   4      105.98      147.58     32.93 o 
 -10   3   4     2691.27     2609.26     70.43 o 
  -9   3   4       21.87      -44.39     44.39 o 
  -8   3   4     8623.05     8525.81    268.53 o 
  -7   3   4     1458.34     1281.91     65.47 o 
  -6   3   4      206.27      186.53     64.21 o 
  -5   3   4      939.68      918.83     96.97 o 
  -4   3   4     8705.85     8728.82    174.51 o 
  -3   3   4       47.68       33.15     38.53 o 
  -2   3   4      164.22      224.80     31.54 o 
  -1   3   4      150.73      190.05     78.86 o 
   0   3   4     6410.06     6756.96     82.28 o 
   1   3   4      277.35      308.51     35.41 o 
   2   3   4      446.75      467.40     47.42 o 
   3   3   4     1467.17     1429.69     53.10 o 
   4   3   4     1523.30     1865.63     81.71 o 
   5   3   4     1197.56     1289.68     69.09 o 
   6   3   4     2002.92     2151.58     73.51 o 
   7   3   4     3778.80     3861.78    203.51 o 
   8   3   4       14.14       77.61     28.19 o 
   9   3   4      456.38      412.31     32.87 o 
  10   3   4       90.03       79.43     28.61 o 
  11   3   4     1166.96     1183.33     56.83 o 
  12   3   4     1740.11     1694.79     66.20 o 
  13   3   4      262.40      186.50     35.92 o 
  14   3   4        7.62      -31.95     49.25 o 
  15   3   4      832.46      846.60     75.30 o 
  16   3   4      350.97      326.02     48.23 o 
  17   3   4     1180.43     1319.77     85.88 o 
  18   3   4       23.30       50.06     62.48 o 
  19   3   4     2246.58     2252.86    112.54 o 
  20   3   4     1438.18     1299.82     95.65 o 
  21   3   4      148.14      130.86     58.81 o 
  22   3   4       15.59      -68.79     86.29 o 
  23   3   4       79.89      108.47     88.73 o 
  24   3   4      502.12      478.25     75.50 o 
  25   3   4        1.90     -110.71    110.71 o 
  26   3   4      395.95      376.29     79.37 o 
  27   3   4      364.03      318.29     85.68 o 
  28   3   4        0.14      166.06    151.82 o 
  29   3   4        3.11      132.69    144.49 o 
  30   3   4       57.44      211.45    101.76 o 
 -30   4   4       57.31       59.63    141.64 o 
 -29   4   4      104.30      173.19    107.86 o 
 -28   4   4       94.88      294.68    108.47 o 
 -27   4   4      109.53      121.90    119.66 o 
 -26   4   4       61.31       86.29     83.64 o 
 -25   4   4      475.29      445.28     86.08 o 
 -24   4   4       65.45       10.18    107.86 o 
 -23   4   4       22.02       22.79     93.82 o 
 -22   4   4      247.75      222.03     71.43 o 
 -21   4   4      129.27      208.39     65.12 o 
 -20   4   4     4746.96     4912.95    154.26 o 
 -19   4   4      756.93      777.61     63.70 o 
 -18   4   4      624.80      647.77     57.39 o 
 -17   4   4     3801.69     3925.31    130.65 o 
 -16   4   4      997.53     1023.25     86.29 o 
 -15   4   4      256.21      205.14     47.42 o 
 -14   4   4     3861.86     3782.65    125.36 o 
 -13   4   4     1611.20     1598.17     89.14 o 
 -12   4   4     1562.77     1803.10     92.80 o 
 -11   4   4     1500.03     1465.64     90.87 o 
 -10   4   4      227.76      218.90     33.02 o 
  -9   4   4       71.15      126.10     67.16 o 
  -8   4   4      130.70        3.89     84.97 o 
  -7   4   4        6.02       20.23     55.76 o 
  -6   4   4     1779.12     1727.85    122.51 o 
  -5   4   4     1217.57     1099.67     55.94 o 
  -4   4   4     5067.01     5227.45    252.56 o 
  -3   4   4     3521.74     3634.42    254.79 o 
  -2   4   4     3325.02     3519.18     84.71 o 
  -1   4   4      216.58      359.93    100.84 o 
   0   4   4     1735.44     1783.66     71.23 o 
   1   4   4     5195.60     5501.18    100.46 o 
   2   4   4     2375.41     2548.84     70.08 o 
   3   4   4     3088.20     3072.22     76.14 o 
   4   4   4       37.59       74.93     38.95 o 
   5   4   4        2.45      -18.32     39.69 o 
   6   4   4     3762.57     3589.66    149.38 o 
   7   4   4        4.07       36.33     42.26 o 
   8   4   4      671.12      703.02     39.38 o 
   9   4   4     2340.48     2393.33     78.76 o 
  10   4   4      228.37      204.68     37.65 o 
  11   4   4       92.43       -5.90     59.43 o 
  12   4   4       17.78      -60.65     60.65 o 
  13   4   4     1217.33     1105.67     91.78 o 
  14   4   4       40.50       67.57     58.00 o 
  15   4   4     1129.31     1172.83     98.91 o 
  16   4   4      144.17       89.34     50.67 o 
  17   4   4       76.03      116.61     47.01 o 
  18   4   4      359.14      346.58     57.39 o 
  19   4   4        0.51       -4.68     91.38 o 
  20   4   4       93.51      -32.36     70.41 o 
  21   4   4      113.57       90.56     98.91 o 
  22   4   4      447.52      493.51     78.35 o 
  23   4   4        0.54      111.52     74.08 o 
  24   4   4      859.37      942.25     92.60 o 
  25   4   4      589.81      346.78     98.30 o 
  26   4   4     1033.67      748.71    128.21 o 
  27   4   4        1.67      -80.59    156.70 o 
  28   4   4     1088.97      914.98    123.94 o 
 -28   5   4       11.14      150.80    146.53 o 
 -27   5   4      138.47      -66.34    152.43 o 
 -26   5   4      200.66      292.65    118.04 o 
 -25   5   4      147.66     -136.35    136.35 o 
 -24   5   4       44.67      125.77    112.74 o 
 -23   5   4      146.50      145.71    122.51 o 
 -22   5   4      342.13      217.76     83.44 o 
 -21   5   4       26.45       99.31    107.66 o 
 -20   5   4       55.25      -31.75    106.84 o 
 -19   5   4        8.74       78.15    100.53 o 
 -18   5   4      261.18      132.28    111.73 o 
 -17   5   4       86.10       22.39     53.32 o 
 -16   5   4        2.49      -32.15     73.87 o 
 -15   5   4     1916.79     1877.38    118.44 o 
 -14   5   4      147.10      143.47     53.52 o 
 -13   5   4      821.04      736.30     64.11 o 
 -12   5   4     1930.38     1850.52    113.56 o 
 -11   5   4      968.21      936.76     87.92 o 
 -10   5   4     1804.64     1845.43    109.90 o 
  -9   5   4      675.17      737.32     61.66 o 
  -8   5   4     6597.76     6639.12    159.96 o 
  -7   5   4     1199.26     1265.02     84.66 o 
  -6   5   4      145.38      201.48     45.59 o 
  -5   5   4     1828.41     1880.23     94.84 o 
  -4   5   4      165.03      250.93     43.75 o 
  -3   5   4       50.15       70.01     57.80 o 
  -2   5   4      233.93      196.44     37.64 o 
  -1   5   4       34.69       25.65     53.51 o 
   0   5   4      229.49      277.36     31.35 o 
   1   5   4     4402.98     4697.43    134.11 o 
   2   5   4     1171.74     1161.43     88.53 o 
   3   5   4     1586.34     1564.38     94.43 o 
   4   5   4       28.01       59.63     45.79 o 
   5   5   4     1557.28     1436.38     94.84 o 
   6   5   4      667.33      685.02     57.80 o 
   7   5   4        0.61       50.88     62.27 o 
   8   5   4       51.82      -56.17     68.38 o 
   9   5   4      254.92      280.03     56.37 o 
  10   5   4      541.19      624.57     55.76 o 
  11   5   4      653.64      615.62     57.80 o 
  12   5   4        0.35      -18.72     74.48 o 
  13   5   4      345.96      251.54     55.76 o 
  14   5   4        3.65      -15.87     71.23 o 
  15   5   4      401.54      388.30     60.04 o 
  16   5   4       76.84      145.31     69.60 o 
  17   5   4      229.24      203.71     71.84 o 
  18   5   4        0.96     -107.66    107.66 o 
  19   5   4        8.99       91.99    102.37 o 
  20   5   4       13.09     -114.98    114.98 o 
  21   5   4       30.46      -90.16    111.12 o 
  22   5   4      346.07      309.95     88.73 o 
  23   5   4      257.77      136.35    133.30 o 
  24   5   4       10.32      143.07    159.96 o 
  25   5   4      245.84      387.48    115.80 o 
  26   5   4        5.19      132.28    154.87 o 
 -25   6   4      232.49      376.09    111.12 o 
 -24   6   4       11.67      -13.84    156.70 o 
 -23   6   4       25.70     -176.85    176.85 o 
 -22   6   4       75.07       10.99    162.81 o 
 -21   6   4      196.03      179.70     88.32 o 
 -20   6   4      123.04      307.30     82.63 o 
 -19   6   4      384.22      291.83     86.49 o 
 -18   6   4       48.99      125.36    110.30 o 
 -17   6   4      140.62      205.14     81.40 o 
 -16   6   4       52.71      105.01    111.32 o 
 -15   6   4        4.17       -7.53    110.71 o 
 -14   6   4       57.64      131.87     72.65 o 
 -13   6   4      487.92      458.71     77.54 o 
 -12   6   4       27.90       -8.95    102.77 o 
 -11   6   4      219.03      177.46     58.41 o 
 -10   6   4       74.58      156.91     52.71 o 
  -9   6   4        7.85       30.93     71.03 o 
  -8   6   4      552.38      522.41     64.31 o 
  -7   6   4     1101.03     1121.95    102.37 o 
  -6   6   4     2310.29     2299.87    124.14 o 
  -5   6   4      170.64      205.95     54.95 o 
  -4   6   4      289.48      312.39     56.58 o 
  -3   6   4      972.27      942.46     69.19 o 
  -2   6   4      817.86      958.33     88.73 o 
  -1   6   4      611.44      646.35     61.26 o 
   0   6   4        1.87      -28.15     53.10 o 
   1   6   4      463.12      480.69     56.58 o 
   2   6   4        1.68      -10.79     74.28 o 
   3   6   4     3074.23     3160.72    131.47 o 
   4   6   4      912.16      859.83     70.01 o 
   5   6   4        5.14      -19.54     80.79 o 
   6   6   4      927.93      838.06     68.99 o 
   7   6   4      994.08     1052.15     73.47 o 
   8   6   4       67.27      -71.03     83.85 o 
   9   6   4      472.36      530.96     63.90 o 
  10   6   4       15.10      -84.25     84.25 o 
  11   6   4        0.58       39.07    103.79 o 
  12   6   4      382.69      309.74     76.72 o 
  13   6   4      106.36      126.79    106.03 o 
  14   6   4      345.56      236.07     89.34 o 
  15   6   4       22.00       71.43    110.51 o 
  16   6   4        1.60      -62.48    116.41 o 
  17   6   4        2.47        5.70    117.63 o 
  18   6   4       92.07       19.13    112.54 o 
  19   6   4      288.03      350.44     87.10 o 
  20   6   4       41.73       38.87    127.80 o 
  21   6   4      256.11      185.40    122.51 o 
  22   6   4      135.81      126.38    112.95 o 
  23   6   4        4.06        0.00    149.58 o 
  24   6   4       22.05     -116.41    162.20 o 
 -22   7   4       75.29       50.47    159.55 o 
 -21   7   4      240.07      281.66    115.19 o 
 -20   7   4       37.64       15.67    148.77 o 
 -19   7   4       81.13      183.57    160.57 o 
 -18   7   4      118.19      215.52    123.53 o 
 -17   7   4      170.86     -125.77    125.77 o 
 -16   7   4       41.35     -113.36    113.36 o 
 -15   7   4       55.35       26.46    112.34 o 
 -14   7   4        9.93      151.21    102.16 o 
 -13   7   4      312.56      196.18     78.56 o 
 -12   7   4        0.76       18.93     94.84 o 
 -11   7   4      218.18      283.49     74.08 o 
 -10   7   4       23.53     -115.19    115.19 o 
  -9   7   4     1051.40     1082.88     90.16 o 
  -8   7   4      197.94       81.81    115.80 o 
  -7   7   4        2.18       52.30     73.47 o 
  -6   7   4       24.89       19.13    106.84 o 
  -5   7   4      104.86        7.53    107.05 o 
  -4   7   4       49.09       51.90    106.64 o 
  -3   7   4       86.27        8.14    100.74 o 
  -2   7   4      337.13      218.98     80.18 o 
  -1   7   4      113.31       -4.27    110.71 o 
   0   7   4     1762.45     1612.69     82.91 o 
   1   7   4      275.69      125.36    108.47 o 
   2   7   4      105.08      104.20    104.81 o 
   3   7   4      895.12      805.70     86.08 o 
   4   7   4      245.01      316.05     79.37 o 
   5   7   4       69.08       41.11    115.80 o 
   6   7   4      997.46     1053.78     91.38 o 
   7   7   4       81.47       72.86    107.86 o 
   8   7   4       88.00      302.01     76.32 o 
   9   7   4      111.58        0.81    118.44 o 
  10   7   4        2.90       42.94     98.09 o 
  11   7   4       71.31       40.09    108.88 o 
  12   7   4      195.52      158.53     78.96 o 
  13   7   4        4.45       91.17     74.89 o 
  14   7   4      120.20      131.67    120.48 o 
  15   7   4      116.46      152.43    124.96 o 
  16   7   4        0.32      237.70    117.43 o 
  17   7   4        4.47      -61.05    174.61 o 
  18   7   4      236.75       39.68    162.60 o 
  19   7   4        1.42     -176.24    176.24 o 
  20   7   4       41.79       -5.09    165.25 o 
 -16   8   4       11.32      -71.23    160.16 o 
 -15   8   4      503.71      664.67    116.20 o 
 -14   8   4      340.84      375.48    117.83 o 
 -13   8   4       83.84      149.17    156.50 o 
 -12   8   4      147.19      103.59    177.46 o 
 -11   8   4       31.93      238.31    164.03 o 
 -10   8   4       10.79       66.14    164.44 o 
  -9   8   4        9.03        0.81    133.91 o 
  -8   8   4      259.73      289.19     89.54 o 
  -7   8   4      105.68      228.34     84.46 o 
  -6   8   4      330.32      469.91     88.73 o 
  -5   8   4       59.21       99.52    115.59 o 
  -4   8   4        4.77       63.29    121.70 o 
  -3   8   4       21.18       73.26    105.01 o 
  -2   8   4       34.95     -113.15    114.98 o 
  -1   8   4       41.68      109.29    118.44 o 
   0   8   4       38.68      106.21     70.06 o 
   1   8   4       57.31      119.87    114.98 o 
   2   8   4      178.63      110.10     87.92 o 
   3   8   4      129.05      -67.97    122.31 o 
   4   8   4      807.25      745.87     93.21 o 
   5   8   4        2.79      164.03    125.77 o 
   6   8   4     2047.09     1968.96    156.30 o 
   7   8   4       67.65        0.81    136.15 o 
   8   8   4      201.25        0.00    167.08 o 
   9   8   4      593.15      519.97    128.82 o 
  10   8   4       69.21       69.19    165.66 o 
  11   8   4      170.42       40.30    173.19 o 
  12   8   4      178.50      220.20    115.59 o 
  13   8   4      152.70     -101.35    165.25 o 
  14   8   4        0.44     -151.62    151.62 o 
  15   8   4      158.13      136.35    168.30 o 
  -6   9   4       18.71     -171.15    171.15 o 
  -5   9   4       50.70      124.34    114.78 o 
  -4   9   4        1.21      -11.19    157.31 o 
  -3   9   4        0.04     -167.49    167.49 o 
  -2   9   4        0.10     -124.14    158.13 o 
  -1   9   4        7.13     -164.44    164.44 o 
   0   9   4       83.41       58.89    116.42 o 
   1   9   4        0.20      148.77    162.40 o 
   2   9   4       30.13      -16.28    161.18 o 
   3   9   4        8.13      136.35    159.96 o 
   4   9   4      110.25      130.86    154.87 o 
 -33   1   5      227.43      357.36     98.91 o 
 -32   1   5       78.45      109.08    137.57 o 
 -31   1   5        1.31     -106.23    106.23 o 
 -30   1   5      419.92      289.60     79.98 o 
 -29   1   5        0.33       74.89     91.38 o 
 -28   1   5       31.25      -70.62     91.78 o 
 -27   1   5       22.32      -45.18     80.79 o 
 -26   1   5       16.69       30.12     78.96 o 
 -25   1   5      394.55      388.09     53.32 o 
 -24   1   5      271.91      321.75     47.82 o 
 -23   1   5     3317.76     3365.86    132.28 o 
 -22   1   5        6.86      -64.72     64.72 o 
 -21   1   5     2053.76     2015.16     99.72 o 
 -20   1   5     1880.72     1850.52     98.50 o 
 -19   1   5      584.36      530.35     46.40 o 
 -18   1   5      443.67      506.04     55.35 o 
 -17   1   5     1333.01     1346.43     62.38 o 
 -16   1   5      225.12      218.60     29.57 o 
 -15   1   5      202.25      199.06     28.38 o 
 -14   1   5      715.01      616.29     48.44 o 
 -13   1   5      101.49       50.68     40.47 o 
 -12   1   5      997.99      948.14     47.67 o 
 -11   1   5     2120.00     2092.90     56.82 o 
 -10   1   5      735.69      723.11     39.33 o 
  -9   1   5      358.49      420.36     50.27 o 
  -8   1   5     1281.53     1146.99     39.84 o 
  -7   1   5     4420.77     4073.75     57.75 o 
  -6   1   5    11549.02    10570.98    437.14 o 
  -5   1   5       83.57      115.09     22.49 o 
  -4   1   5      394.48      347.94     23.09 o 
  -3   1   5     4937.32     4370.00    202.80 o 
  -2   1   5     1397.85     1355.88     32.57 o 
  -1   1   5     7872.64     7528.46     86.90 o 
   0   1   5      581.45      597.09     34.80 o 
   1   1   5    22300.77    20815.39    494.53 o 
   2   1   5       10.83       32.53     24.55 o 
   3   1   5    11685.56    11513.48    335.69 o 
   4   1   5     4678.77     4470.84     58.02 o 
   5   1   5     1084.05      938.08     72.25 o 
   6   1   5     8455.35     8085.32    224.98 o 
   7   1   5     1893.48     1927.66     48.87 o 
   8   1   5     2916.06     2793.31     77.84 o 
   9   1   5      306.14      290.43     27.32 o 
  10   1   5     6825.76     6675.89     92.20 o 
  11   1   5      166.37      136.52    100.53 o 
  12   1   5      492.53      475.56     31.86 o 
  13   1   5     6217.16     6533.14    274.74 o 
  14   1   5       41.13       58.57     40.94 o 
  15   1   5       10.78       57.92     31.90 o 
  16   1   5       34.81       10.72     45.84 o 
  17   1   5     1577.56     1496.01     92.60 o 
  18   1   5      880.14      893.61     59.83 o 
  19   1   5      547.86      560.67     57.80 o 
  20   1   5      201.32      213.69     46.60 o 
  21   1   5      936.99      988.86     90.36 o 
  22   1   5      210.81      215.31     48.84 o 
  23   1   5      416.40      366.93     58.61 o 
  24   1   5       97.54      121.29     50.88 o 
  25   1   5      312.00      296.31     63.29 o 
  26   1   5       17.73       14.45     91.99 o 
  27   1   5       18.62       -5.09     95.85 o 
  28   1   5       25.23       97.28     70.21 o 
  29   1   5      218.23      137.57    108.88 o 
  30   1   5       43.13      132.28    141.44 o 
  31   1   5      157.73      156.30    138.39 o 
 -33   2   5        7.25      -41.31    136.96 o 
 -32   2   5        6.96     -119.05    142.05 o 
 -31   2   5     1014.62      991.50    122.11 o 
 -30   2   5        7.19      -12.01    116.00 o 
 -29   2   5      114.91       14.25    111.52 o 
 -28   2   5       74.16      184.99     70.82 o 
 -27   2   5        6.43       80.39     87.92 o 
 -26   2   5      202.86      263.95     64.92 o 
 -25   2   5      175.97       77.13     87.92 o 
 -24   2   5      442.92      439.79     48.44 o 
 -23   2   5     1472.23     1476.88     95.85 o 
 -22   2   5      771.40      762.15     54.54 o 
 -21   2   5     3071.14     3097.02    120.07 o 
 -20   2   5       25.26       10.38     55.15 o 
 -19   2   5      211.10      195.78     42.53 o 
 -18   2   5      264.73      297.74     37.85 o 
 -17   2   5      501.99      453.37     60.04 o 
 -16   2   5      354.97      363.25     33.55 o 
 -15   2   5     2368.85     2469.66     70.27 o 
 -14   2   5       15.80       19.85     36.53 o 
 -13   2   5      132.86      214.00     60.95 o 
 -12   2   5     2652.10     2735.67     72.96 o 
 -11   2   5     6482.58     6541.09    161.38 o 
 -10   2   5     1587.01     1542.90    239.43 o 
  -9   2   5      162.83      185.96     48.13 o 
  -8   2   5     7580.25     7243.71    380.87 o 
  -7   2   5     3362.57     3216.18     59.13 o 
  -6   2   5     2144.15     2143.30    103.79 o 
  -5   2   5     3462.67     3561.33     60.21 o 
  -4   2   5       56.98       29.77     28.42 o 
  -3   2   5    17705.43    16310.91    955.58 o 
  -2   2   5       18.92      -10.59     26.99 o 
  -1   2   5     7727.03     7780.72    418.62 o 
   0   2   5     2026.70     2124.67     43.42 o 
   1   2   5     2999.44     3240.98     99.31 o 
   2   2   5        0.33        1.07     30.53 o 
   3   2   5      174.74      207.34     39.38 o 
   4   2   5      252.60      271.07     35.41 o 
   5   2   5       55.06       68.31     41.52 o 
   6   2   5     5825.99     5748.66    258.97 o 
   7   2   5      987.51      956.55     47.60 o 
   8   2   5     6006.95     6403.86    139.91 o 
   9   2   5        1.18       56.31     81.61 o 
  10   2   5       31.17      -22.88     82.42 o 
  11   2   5    12816.91    13124.52    503.59 o 
  12   2   5     2452.28     2419.11     70.45 o 
  13   2   5     3854.69     4115.56    144.59 o 
  14   2   5      710.55      657.84     45.79 o 
  15   2   5      205.42      207.94     35.74 o 
  16   2   5      302.19      333.76     44.16 o 
  17   2   5      113.70       60.04     64.92 o 
  18   2   5      158.60      188.86     42.53 o 
  19   2   5      572.76      686.44     54.34 o 
  20   2   5      561.92      525.67     55.15 o 
  21   2   5        1.46      -65.12     65.12 o 
  22   2   5        5.76       61.46     62.27 o 
  23   2   5        0.00      -51.69     83.64 o 
  24   2   5       59.93      -31.14     90.97 o 
  25   2   5       56.49       85.47     93.41 o 
  26   2   5       37.67      -68.79    106.84 o 
  27   2   5       37.62      -35.61    112.74 o 
  28   2   5       23.30     -113.15    115.39 o 
  29   2   5       80.16      221.83    154.06 o 
  30   2   5      211.48      252.15    102.57 o 
  31   2   5       31.77       50.27    145.92 o 
 -32   3   5      166.72      197.81    151.62 o 
 -31   3   5        0.64       31.34    150.19 o 
 -30   3   5      102.76      190.89    106.64 o 
 -29   3   5      379.47      517.32     89.54 o 
 -28   3   5      324.72      119.87    118.85 o 
 -27   3   5       39.49      -14.25    112.95 o 
 -26   3   5       34.31       76.32     85.88 o 
 -25   3   5     1201.04     1076.37     82.01 o 
 -24   3   5       51.58       90.77     86.70 o 
 -23   3   5      313.68      242.18     62.48 o 
 -22   3   5     1577.81     1832.41    116.81 o 
 -21   3   5      146.64      183.57     54.34 o 
 -20   3   5     1809.67     1784.38    108.27 o 
 -19   3   5      410.31      456.88     59.02 o 
 -18   3   5      449.18      380.97     56.98 o 
 -17   3   5        6.80       69.19     82.22 o 
 -16   3   5      233.94      270.67     49.86 o 
 -15   3   5      671.77      655.64     45.09 o 
 -14   3   5      469.41      482.03     38.35 o 
 -13   3   5       91.62      189.88     41.62 o 
 -12   3   5      308.84      303.44     34.45 o 
 -11   3   5       44.30       65.84     36.54 o 
 -10   3   5      144.74      109.06     31.11 o 
  -9   3   5     5293.97     5158.84    226.51 o 
  -8   3   5      302.97      190.33     62.27 o 
  -7   3   5     1809.61     1731.14     96.26 o 
  -6   3   5     2886.81     2740.75     71.83 o 
  -5   3   5      844.61      716.74    141.44 o 
  -4   3   5      987.83     1002.45     52.33 o 
  -3   3   5      331.68      389.30     64.92 o 
  -2   3   5     1161.65     1051.83     82.22 o 
  -1   3   5    12498.89    11902.25    261.71 o 
   0   3   5     3340.64     3269.69     62.28 o 
   1   3   5     2588.29     2587.88     96.46 o 
   2   3   5       57.05       50.39     36.60 o 
   3   3   5     5817.86     6021.01    226.00 o 
   4   3   5     2494.51     2484.51    155.07 o 
   5   3   5     1082.26     1238.10    161.08 o 
   6   3   5     2318.05     2441.36     72.17 o 
   7   3   5     2133.79     2061.31    147.14 o 
   8   3   5      107.94      101.26     28.95 o 
   9   3   5      190.85      237.47     40.50 o 
  10   3   5       32.38      -15.98     48.54 o 
  11   3   5     1300.66     1313.67    113.05 o 
  12   3   5      112.88       89.14     52.51 o 
  13   3   5        0.09      -43.97     43.97 o 
  14   3   5       40.50       62.88     55.76 o 
  15   3   5       64.18       53.52     58.20 o 
  16   3   5      289.01      285.12     44.16 o 
  17   3   5      285.82      242.79     48.64 o 
  18   3   5       63.57       76.52     59.43 o 
  19   3   5      224.95      160.57     49.05 o 
  20   3   5      744.62      913.76     60.65 o 
  21   3   5      237.29      254.39     66.95 o 
  22   3   5      167.18       -9.36     92.80 o 
  23   3   5      147.80      217.35     66.75 o 
  24   3   5      932.03      752.38     83.24 o 
  25   3   5      326.24      297.94     83.44 o 
  26   3   5       12.99      101.96     79.57 o 
  27   3   5      272.30      254.39     87.71 o 
  28   3   5       44.87      188.86    105.62 o 
  29   3   5        1.79      178.68    136.96 o 
  30   3   5      220.04      198.63    107.66 o 
 -30   4   5        0.70      -25.03    152.23 o 
 -29   4   5       11.40        4.88    149.58 o 
 -28   4   5      241.56      380.16    115.59 o 
 -27   4   5      238.59      113.56     90.77 o 
 -26   4   5        0.01       83.44     81.00 o 
 -25   4   5      188.87      123.94    115.39 o 
 -24   4   5      629.59      732.43     84.66 o 
 -23   4   5      137.80      138.59     70.21 o 
 -22   4   5      262.75      213.28     71.23 o 
 -21   4   5      230.95      329.69     68.99 o 
 -20   4   5     1321.20     1438.62    100.74 o 
 -19   4   5      310.38      441.41     48.23 o 
 -18   4   5      262.87      247.67     49.05 o 
 -17   4   5     1872.22     2000.51    107.25 o 
 -16   4   5     1885.30     1774.20    106.23 o 
 -15   4   5     1112.29     1110.96     81.81 o 
 -14   4   5      174.41      227.12     41.52 o 
 -13   4   5       80.24       37.65     35.61 o 
 -12   4   5      773.88      737.32     71.64 o 
 -11   4   5     2727.02     2668.17     80.34 o 
 -10   4   5       83.12        1.36     43.12 o 
  -9   4   5      346.07      362.60     33.38 o 
  -8   4   5     1108.12     1156.13     55.45 o 
  -7   4   5      800.88      753.99     45.18 o 
  -6   4   5     1003.19     1108.44    139.81 o 
  -5   4   5      262.78      391.04     66.75 o 
  -4   4   5      262.21      255.50     34.19 o 
  -3   4   5       45.15       76.85     41.50 o 
  -2   4   5       11.73       30.95     37.63 o 
  -1   4   5     1987.67     1762.78     63.96 o 
   0   4   5     1538.47     1664.19     62.88 o 
   1   4   5     2364.14     2475.28     86.70 o 
   2   4   5     7375.17     7235.26    275.04 o 
   3   4   5     1961.21     2041.99     66.55 o 
   4   4   5       68.30       88.48     29.93 o 
   5   4   5     1537.05     1431.39    125.36 o 
   6   4   5      192.10      244.28     47.62 o 
   7   4   5      176.76      199.34     35.11 o 
   8   4   5      556.03      552.95     58.51 o 
   9   4   5       91.58      107.75     38.37 o 
  10   4   5       74.29       26.46     59.22 o 
  11   4   5        0.00      -58.20     58.20 o 
  12   4   5     1243.31     1223.91     90.16 o 
  13   4   5       94.25       89.75     61.87 o 
  14   4   5      291.91      295.70     50.27 o 
  15   4   5      101.51      188.25     43.35 o 
  16   4   5      112.33       87.10     49.66 o 
  17   4   5      217.92      240.75     49.25 o 
  18   4   5       13.28       89.14     47.42 o 
  19   4   5      117.44       93.41     95.04 o 
  20   4   5      104.82       73.87     93.41 o 
  21   4   5       88.23      155.28     72.25 o 
  22   4   5      293.16      288.98     82.01 o 
  23   4   5      404.90      540.52     82.22 o 
  24   4   5       21.11      -71.84    116.81 o 
  25   4   5      100.20      -57.80    126.79 o 
  26   4   5      677.22      558.84    121.70 o 
  27   4   5       30.34      -19.54    153.24 o 
  28   4   5      135.28       47.62    154.06 o 
 -28   5   5        4.83     -159.76    159.76 o 
 -27   5   5        1.50     -130.65    157.72 o 
 -26   5   5       44.73      244.42    164.23 o 
 -25   5   5        1.12      103.79    117.63 o 
 -24   5   5       39.53       -5.29    120.27 o 
 -23   5   5       35.23       49.86    117.83 o 
 -22   5   5        2.65      -35.41    107.45 o 
 -21   5   5      185.22      277.79     79.37 o 
 -20   5   5       74.20     -110.91    110.91 o 
 -19   5   5      337.23       69.40    111.73 o 
 -18   5   5     1399.54     1323.43    128.42 o 
 -17   5   5     1154.55     1212.72    104.60 o 
 -16   5   5      165.47      248.08     55.76 o 
 -15   5   5     1335.71     1440.45    103.79 o 
 -14   5   5       18.00       18.11     72.45 o 
 -13   5   5     1381.92     1404.02    100.33 o 
 -12   5   5       53.59       98.70     47.82 o 
 -11   5   5      993.87      939.40     65.33 o 
 -10   5   5     2226.05     2030.02    119.87 o 
  -9   5   5     1959.53     1770.54    110.71 o 
  -8   5   5       13.07      -72.25     72.25 o 
  -7   5   5     3595.56     3734.21    122.92 o 
  -6   5   5       19.25       26.66     64.51 o 
  -5   5   5       16.54       -0.41     60.24 o 
  -4   5   5      738.19      884.86     75.50 o 
  -3   5   5       31.04       20.55     58.20 o 
  -2   5   5      436.50      438.77     47.82 o 
  -1   5   5       51.24      -11.40     60.04 o 
   0   5   5     2447.09     2663.35    118.65 o 
   1   5   5     1413.33     1413.58     90.56 o 
   2   5   5       45.16       35.61     63.90 o 
   3   5   5        1.18       -0.41     60.44 o 
   4   5   5        0.93       69.60     60.24 o 
   5   5   5       85.64       43.96     65.53 o 
   6   5   5      223.46      242.58     50.27 o 
   7   5   5       28.99       90.36     68.18 o 
   8   5   5        3.46       16.89     63.50 o 
   9   5   5     1340.14     1395.06     95.65 o 
  10   5   5       71.72      -39.28     67.77 o 
  11   5   5       23.21       97.48     69.40 o 
  12   5   5       24.74       55.35     47.21 o 
  13   5   5        2.81       61.46     73.47 o 
  14   5   5      788.48      631.09     68.18 o 
  15   5   5        6.99       28.29     96.67 o 
  16   5   5       90.70      -46.20    104.81 o 
  17   5   5       65.12      106.84     72.04 o 
  18   5   5      429.27      383.62     82.63 o 
  19   5   5      357.18      355.74     84.25 o 
  20   5   5       75.09       65.12    110.10 o 
  21   5   5       43.18       80.79    107.05 o 
  22   5   5       89.78      203.10     80.18 o 
  23   5   5      160.02      311.98    110.91 o 
  24   5   5       46.19      -61.05    167.90 o 
  25   5   5       36.44      -62.68    153.04 o 
  26   5   5        5.43     -163.42    163.42 o 
 -25   6   5       72.70     -164.03    164.03 o 
 -24   6   5       22.18     -165.86    167.08 o 
 -23   6   5       53.61      125.57    163.62 o 
 -22   6   5       13.20      331.52    111.12 o 
 -21   6   5        0.12       92.39     83.03 o 
 -20   6   5      146.92     -117.02    120.27 o 
 -19   6   5        2.79       44.98    107.05 o 
 -18   6   5     1077.47      935.13     94.63 o 
 -17   6   5      760.45      657.95     92.80 o 
 -16   6   5      784.43      606.05     91.17 o 
 -15   6   5      373.20      493.11     78.96 o 
 -14   6   5       45.27       97.07     74.69 o 
 -13   6   5       13.45     -103.59    103.59 o 
 -12   6   5     1181.25     1124.19     87.51 o 
 -11   6   5      109.97       95.45     58.81 o 
 -10   6   5      615.16      664.46     61.26 o 
  -9   6   5       34.43      -15.87     76.52 o 
  -8   6   5     1360.07     1315.08    104.40 o 
  -7   6   5      222.61      281.05     57.19 o 
  -6   6   5       33.89       10.38     73.87 o 
  -5   6   5      774.62      603.00     63.29 o 
  -4   6   5     2481.09     2633.83    124.34 o 
  -3   6   5     1099.46     1055.41     97.89 o 
  -2   6   5     1078.55      937.98     71.23 o 
  -1   6   5      285.05      249.10     58.20 o 
   0   6   5      105.23       81.17     44.55 o 
   1   6   5       56.41      -36.22     80.18 o 
   2   6   5     1459.51     1483.39    106.23 o 
   3   6   5     1205.07     1161.03     99.92 o 
   4   6   5     4605.91     4588.35    156.09 o 
   5   6   5     2254.81     2184.28    126.38 o 
   6   6   5      775.16      738.54     67.36 o 
   7   6   5      142.21      253.37     57.80 o 
   8   6   5     1125.89     1119.10    105.83 o 
   9   6   5       68.25       81.20     59.02 o 
  10   6   5      311.48      375.48     76.32 o 
  11   6   5       22.81       68.79    102.37 o 
  12   6   5      124.88      112.95    100.53 o 
  13   6   5      277.68      381.58     80.59 o 
  14   6   5      215.73      319.51     82.63 o 
  15   6   5      259.00      254.18     84.46 o 
  16   6   5       81.63      174.41     78.35 o 
  17   6   5      138.65      180.92     84.86 o 
  18   6   5       12.65      171.56    117.22 o 
  19   6   5      129.70      175.63    131.87 o 
  20   6   5        0.09     -137.78    171.36 o 
  21   6   5        0.02     -140.83    174.00 o 
  22   6   5        9.44      -79.98    162.40 o 
  23   6   5        0.37      108.27    150.80 o 
 -22   7   5       47.78      211.04    157.72 o 
 -21   7   5       65.60       47.01    163.62 o 
 -20   7   5      235.27       15.26    168.51 o 
 -19   7   5       29.58      221.01    116.81 o 
 -18   7   5       18.34     -172.58    172.58 o 
 -17   7   5        0.08     -115.19    115.19 o 
 -16   7   5        4.83      -53.73    118.04 o 
 -15   7   5      188.84      270.06     80.79 o 
 -14   7   5        7.07       35.00    108.47 o 
 -13   7   5      541.86      641.67     86.08 o 
 -12   7   5      388.38      357.16     78.96 o 
 -11   7   5      156.05      203.31     69.60 o 
 -10   7   5       22.00       28.90    112.95 o 
  -9   7   5       57.75      -94.23    115.19 o 
  -8   7   5        0.34       45.18    108.47 o 
  -7   7   5      155.43      164.84     74.48 o 
  -6   7   5       98.94     -111.93    111.93 o 
  -5   7   5      391.65      504.50     81.00 o 
  -4   7   5       82.14      177.26     72.25 o 
  -3   7   5      571.87      448.74     83.85 o 
  -2   7   5     1174.18     1123.17     89.34 o 
  -1   7   5      480.72      322.56     83.44 o 
   0   7   5     1573.05     1462.13     94.48 o 
   1   7   5       52.86       25.64    105.42 o 
   2   7   5       85.97      203.92     75.10 o 
   3   7   5       99.75      139.00     74.48 o 
   4   7   5     5066.09     4804.88    186.21 o 
   5   7   5      949.03      987.43     90.16 o 
   6   7   5      468.84      173.39    121.70 o 
   7   7   5       69.62       40.70    102.98 o 
   8   7   5       21.10       10.18    114.58 o 
   9   7   5        0.14      -62.48     99.72 o 
  10   7   5      407.85      436.94     78.56 o 
  11   7   5      263.13      274.54     76.93 o 
  12   7   5       13.30      -66.75    108.06 o 
  13   7   5        3.75      177.66     75.91 o 
  14   7   5       89.83      -16.69    122.92 o 
  15   7   5      143.70      186.21     88.73 o 
  16   7   5       47.26      243.60    176.44 o 
  17   7   5      219.20      218.16    164.84 o 
  18   7   5        1.31        7.94    157.31 o 
  19   7   5      117.13      138.18    156.70 o 
 -16   8   5       46.89       87.71    160.77 o 
 -15   8   5        0.85      -65.94    161.79 o 
 -14   8   5      201.89      279.01    116.00 o 
 -13   8   5       51.96     -165.45    165.45 o 
 -12   8   5        7.73      -38.46    174.82 o 
 -11   8   5      111.51       36.63    174.82 o 
 -10   8   5      220.34     -145.51    178.28 o 
  -9   8   5        3.58      -86.29    160.16 o 
  -8   8   5       37.47     -131.06    131.06 o 
  -7   8   5      275.04      148.36    130.45 o 
  -6   8   5       64.61      198.42     86.08 o 
  -5   8   5      151.34      213.48     87.10 o 
  -4   8   5       78.62       65.53     88.12 o 
  -3   8   5      440.75      481.51     92.80 o 
  -2   8   5      952.35      871.43     96.67 o 
  -1   8   5      517.05      550.29     87.71 o 
   0   8   5       92.49      117.22     67.65 o 
   1   8   5        1.10       88.93    116.61 o 
   2   8   5      486.77      585.50     96.46 o 
   3   8   5       66.43       31.75    124.14 o 
   4   8   5       47.27        4.48    129.23 o 
   5   8   5     1027.04      854.34     98.50 o 
   6   8   5       21.14      -26.25    130.86 o 
   7   8   5      689.04      627.63    123.33 o 
   8   8   5        2.16     -112.54    174.00 o 
   9   8   5       97.15      281.25    122.72 o 
  10   8   5     1023.16     1043.60    131.67 o 
  11   8   5      218.56      274.94    117.02 o 
  12   8   5       99.96      119.26    160.16 o 
  13   8   5      118.83       35.00    164.44 o 
  14   8   5      170.86      148.36    164.64 o 
  -5   9   5      143.81      264.16    117.22 o 
  -4   9   5        7.34     -153.04    165.86 o 
  -3   9   5        0.91      -78.96    156.30 o 
  -2   9   5       77.60      148.36    167.29 o 
  -1   9   5        8.42       81.61    111.52 o 
   0   9   5      352.51      474.41     84.26 o 
   1   9   5        0.02      -29.71    156.70 o 
   2   9   5       29.10      180.11    169.52 o 
   3   9   5      335.15       86.90    173.39 o 
 -34   0   6      758.58      895.65    106.44 o 
 -33   0   6      217.69      260.70     97.69 o 
 -32   0   6       92.98      170.34    125.77 o 
 -31   0   6      266.10      454.03     94.02 o 
 -30   0   6       30.30       68.38    125.97 o 
 -29   0   6        1.25     -118.24    118.24 o 
 -28   0   6       16.62       19.33     69.40 o 
 -27   0   6      156.64      278.81     52.51 o 
 -26   0   6      457.50      509.18     55.76 o 
 -25   0   6      214.75      236.07     49.25 o 
 -24   0   6      138.25       76.52     72.86 o 
 -23   0   6     3273.32     3203.05    129.64 o 
 -22   0   6     3148.67     3324.55    129.03 o 
 -21   0   6    13154.67    13488.47    225.29 o 
 -20   0   6       22.88      -28.08     55.56 o 
 -19   0   6     3110.18     3054.44     87.26 o 
 -18   0   6      909.10      985.06     69.80 o 
 -17   0   6     1270.35     1306.22    142.97 o 
 -16   0   6     2250.46     2305.84     66.08 o 
 -15   0   6     2180.72     2319.23     65.52 o 
 -14   0   6       90.69       95.03     28.67 o 
 -13   0   6    11509.58    12226.33    241.87 o 
 -12   0   6    15812.53    16320.19    316.46 o 
 -11   0   6     3134.85     3143.36    133.10 o 
 -10   0   6      159.19      125.38     22.80 o 
  -9   0   6    10879.46    10743.76    139.51 o 
  -8   0   6    17974.06    17711.51    540.12 o 
  -7   0   6    23151.14    22494.65    171.45 o 
  -6   0   6     3616.63     3637.15     52.47 o 
  -5   0   6    38390.09    35537.20    858.51 o 
  -4   0   6      779.17      777.33     31.33 o 
  -3   0   6     6394.71     6082.99    119.05 o 
  -2   0   6        8.23      -21.37     25.64 o 
  -1   0   6       70.92       54.54     19.74 o 
   0   0   6     2153.13     1999.56     59.83 o 
   1   0   6    11992.97    11012.01    268.23 o 
   2   0   6    15019.26    14126.93    154.26 o 
   3   0   6     8836.49     8593.72    227.32 o 
   4   0   6    12818.27    12476.50    246.15 o 
   5   0   6     2240.51     2098.21     46.27 o 
   6   0   6    11392.79    10761.25    267.21 o 
   7   0   6     1731.16     1992.31    124.55 o 
   8   0   6      253.19      329.12     36.22 o 
   9   0   6    48606.09    49817.90   1979.65 o 
  10   0   6    14460.03    15055.92    319.31 o 
  11   0   6     5964.62     6597.19    221.62 o 
  12   0   6     1427.87     1275.50     55.81 o 
  13   0   6     1285.12     1159.00     55.88 o 
  14   0   6     5872.08     5701.85     98.52 o 
  15   0   6        0.39      -50.88     50.88 o 
  16   0   6      529.55      620.17     40.92 o 
  17   0   6        0.08      -57.39     64.51 o 
  18   0   6      980.05      932.69     85.68 o 
  19   0   6       52.96      -60.24     70.01 o 
  20   0   6      775.41      769.07     62.88 o 
  21   0   6      304.37      271.08     57.59 o 
  22   0   6       63.30      106.23     51.49 o 
  23   0   6     2410.44     1965.71    119.26 o 
  24   0   6      738.85      818.93     67.16 o 
  25   0   6       86.87       41.11     70.82 o 
  26   0   6        3.79       48.03     83.44 o 
  27   0   6       82.43      -20.76     94.84 o 
  28   0   6      568.09      582.85     78.35 o 
  29   0   6      116.77      104.60    100.74 o 
  30   0   6        1.19       16.69    130.65 o 
  31   0   6      265.15      193.13    142.66 o 
 -33   1   6      248.79      149.58    152.02 o 
 -32   1   6       12.09       40.70    135.94 o 
 -31   1   6       16.12      -64.72    113.15 o 
 -30   1   6      461.02      536.25     75.10 o 
 -29   1   6      416.61      534.21     75.50 o 
 -28   1   6     1448.19     1487.86    119.05 o 
 -27   1   6      184.80      205.34     58.20 o 
 -26   1   6     1731.62     1684.86    124.75 o 
 -25   1   6      792.30      713.30     62.68 o 
 -24   1   6      239.05      209.41     50.06 o 
 -23   1   6      312.84      350.04     49.45 o 
 -22   1   6     3896.47     4004.88    133.50 o 
 -21   1   6        3.51       30.32     63.09 o 
 -20   1   6       98.63       34.80     62.68 o 
 -19   1   6      533.49      585.09     46.40 o 
 -18   1   6       25.68       28.57     41.97 o 
 -17   1   6      777.72      792.24     46.45 o 
 -16   1   6      848.26      855.43     45.74 o 
 -15   1   6       35.89       19.33     61.26 o 
 -14   1   6     3618.38     3685.98    193.33 o 
 -13   1   6      149.90      229.19     52.30 o 
 -12   1   6     5141.46     5335.26     84.32 o 
 -11   1   6     9756.60     9900.11    256.83 o 
 -10   1   6    10013.11    10552.87    325.21 o 
  -9   1   6      742.23      696.50     32.46 o 
  -8   1   6     3921.15     3852.24    132.79 o 
  -7   1   6     3180.35     3305.98    154.06 o 
  -6   1   6      490.51      458.77     46.30 o 
  -5   1   6    19108.32    17870.31    382.70 o 
  -4   1   6     4200.22     4225.84    149.99 o 
  -3   1   6     5717.31     5435.81    139.91 o 
  -2   1   6     5873.05     5512.11    406.92 o 
  -1   1   6    14759.84    14031.97    427.58 o 
   0   1   6    29990.69    29465.74    205.49 o 
   1   1   6     3128.37     3023.51     66.55 o 
   2   1   6     7294.47     7277.75    225.59 o 
   3   1   6      506.39      444.83     54.74 o 
   4   1   6     1192.41     1073.37     52.00 o 
   5   1   6       51.73       56.96     22.30 o 
   6   1   6     1776.39     1831.35     48.47 o 
   7   1   6      359.57      397.32     92.39 o 
   8   1   6      441.82      420.88     41.62 o 
   9   1   6     2092.68     2179.57     62.08 o 
  10   1   6     5959.95     6274.82    267.72 o 
  11   1   6      168.53      177.41     43.35 o 
  12   1   6      801.70      722.33     45.01 o 
  13   1   6     2409.39     2349.88    121.70 o 
  14   1   6      852.68      829.91    100.23 o 
  15   1   6     3052.71     3191.57     82.86 o 
  16   1   6      656.89      689.50     42.48 o 
  17   1   6      158.69      247.88     44.57 o 
  18   1   6       29.90      -66.14     66.14 o 
  19   1   6      361.50      418.01     52.30 o 
  20   1   6      232.34      255.20     50.06 o 
  21   1   6      386.15      336.00     53.93 o 
  22   1   6      183.08      199.03     51.69 o 
  23   1   6      102.39      -37.65     81.81 o 
  24   1   6     1371.00     1205.60     80.18 o 
  25   1   6      214.17      257.85     61.66 o 
  26   1   6      145.17      282.47     65.12 o 
  27   1   6       76.66      101.55     92.39 o 
  28   1   6        0.01       20.35    103.18 o 
  29   1   6      143.30      314.83    102.37 o 
  30   1   6      279.30      302.82    100.53 o 
  31   1   6       15.78      -71.84    137.78 o 
 -33   2   6       18.85       38.26    144.90 o 
 -32   2   6        7.60      191.71    134.93 o 
 -31   2   6       94.17      216.74    147.75 o 
 -30   2   6       19.32      -38.87    119.05 o 
 -29   2   6       95.11      -67.97    110.30 o 
 -28   2   6       18.28      -18.52    101.35 o 
 -27   2   6      133.15       68.79     64.31 o 
 -26   2   6      132.65      194.76     61.87 o 
 -25   2   6      338.06      307.10     62.27 o 
 -24   2   6       22.15      -24.42     57.19 o 
 -23   2   6       30.96      -34.80     60.24 o 
 -22   2   6      650.24      718.19     53.52 o 
 -21   2   6      509.86      567.18     46.40 o 
 -20   2   6     1324.23     1187.28     85.88 o 
 -19   2   6      787.23      890.36     75.10 o 
 -18   2   6        0.01      -29.71     50.27 o 
 -17   2   6       16.98       84.01     39.82 o 
 -16   2   6      496.17      532.12     33.69 o 
 -15   2   6      238.84      309.95     45.59 o 
 -14   2   6     2408.40     2245.54     69.58 o 
 -13   2   6     4825.65     5036.79    217.35 o 
 -12   2   6      546.09      552.86     40.82 o 
 -11   2   6     8412.70     9009.52    200.56 o 
 -10   2   6      395.63      551.57     41.85 o 
  -9   2   6     2550.89     2420.50     60.96 o 
  -8   2   6      317.27      286.36     48.23 o 
  -7   2   6      666.84      679.91     34.18 o 
  -6   2   6     2340.31     2226.34    113.66 o 
  -5   2   6     7805.14     7619.10    262.43 o 
  -4   2   6     3117.97     2970.43    112.64 o 
  -3   2   6     2649.56     2585.68     72.55 o 
  -2   2   6        9.89       60.42     21.72 o 
  -1   2   6       21.01        3.70     43.25 o 
   0   2   6      434.89      402.76     19.70 o 
   1   2   6     2809.91     2638.49    143.68 o 
   2   2   6      553.62      473.60     45.59 o 
   3   2   6     1213.23     1154.56     43.23 o 
   4   2   6     9151.14     9290.95    314.63 o 
   5   2   6      104.43       71.73     31.02 o 
   6   2   6     1311.24     1262.12     52.51 o 
   7   2   6     2367.60     2422.39    106.64 o 
   8   2   6      794.63      853.63    100.43 o 
   9   2   6     9587.32    10162.03    246.76 o 
  10   2   6     8044.98     8614.53    239.43 o 
  11   2   6      154.86      148.47     33.27 o 
  12   2   6      959.59      959.65     54.41 o 
  13   2   6      231.81      295.93     32.02 o 
  14   2   6        0.63       53.12     44.41 o 
  15   2   6       57.52       73.47     55.15 o 
  16   2   6       27.68      -61.05     61.05 o 
  17   2   6     1021.93     1028.34     82.01 o 
  18   2   6      178.60      111.12     45.59 o 
  19   2   6      122.01      130.04     46.81 o 
  20   2   6      244.46      336.20     48.23 o 
  21   2   6      220.72      299.36     47.62 o 
  22   2   6      279.20       45.18     87.71 o 
  23   2   6       18.20       29.92     82.83 o 
  24   2   6       56.65      -78.96    103.59 o 
  25   2   6        0.68      -29.51     98.30 o 
  26   2   6      444.71      383.21     82.83 o 
  27   2   6      225.44      237.70     80.59 o 
  28   2   6        0.10      190.49     99.52 o 
  29   2   6       66.59      -86.49    144.29 o 
  30   2   6        6.15      179.70     93.82 o 
 -32   3   6      205.64      118.04    149.78 o 
 -31   3   6      138.83      189.67    143.27 o 
 -30   3   6       25.14       63.90    148.56 o 
 -29   3   6      266.11      166.27     86.90 o 
 -28   3   6        0.23      -20.15    102.57 o 
 -27   3   6       16.21     -113.76    113.76 o 
 -26   3   6        3.70       33.17     86.49 o 
 -25   3   6     1138.11     1086.34     77.13 o 
 -24   3   6      300.31      277.79     64.51 o 
 -23   3   6      685.73      720.43     69.60 o 
 -22   3   6     1090.10     1014.91     72.65 o 
 -21   3   6      326.83      387.08     58.20 o 
 -20   3   6      474.03      486.80     61.26 o 
 -19   3   6      496.36      488.22     59.63 o 
 -18   3   6        2.60      -55.15     70.82 o 
 -17   3   6     1007.70     1135.18     89.14 o 
 -16   3   6      306.29      348.82     53.52 o 
 -15   3   6       65.14       78.04     52.48 o 
 -14   3   6       93.51      113.38     46.00 o 
 -13   3   6     2494.81     2552.98     77.21 o 
 -12   3   6     2606.46     2559.17     76.05 o 
 -11   3   6      793.05      857.84     47.52 o 
 -10   3   6      315.11      305.71     57.90 o 
  -9   3   6     2247.58     2140.52     66.44 o 
  -8   3   6     2324.06     2254.20     71.13 o 
  -7   3   6     3476.24     3483.26    323.89 o 
  -6   3   6      349.42      367.93     73.06 o 
  -5   3   6     3228.04     3272.17     78.87 o 
  -4   3   6      133.01      168.14     59.63 o 
  -3   3   6     2754.64     2781.99     94.23 o 
  -2   3   6      647.44      715.25     77.33 o 
  -1   3   6       34.32       90.50     42.62 o 
   0   3   6     2725.81     2863.80     62.36 o 
   1   3   6     3885.57     3831.33     75.89 o 
   2   3   6     3746.59     4160.85     79.80 o 
   3   3   6     2580.27     2843.64     79.17 o 
   4   3   6     4487.33     5102.50    246.15 o 
   5   3   6      346.97      365.50     31.05 o 
   6   3   6      664.73      794.50    105.72 o 
   7   3   6     2284.73     2512.62    168.81 o 
   8   3   6        0.24      -39.95     41.01 o 
   9   3   6       12.11       29.34     35.98 o 
  10   3   6        3.38      -10.29     39.97 o 
  11   3   6       39.73       72.12     29.93 o 
  12   3   6      765.52      883.31     53.67 o 
  13   3   6      321.96      345.15     47.62 o 
  14   3   6     2986.82     3203.86    119.05 o 
  15   3   6       15.93        6.31     58.61 o 
  16   3   6     1148.71     1022.64     90.56 o 
  17   3   6      570.30      678.50     53.12 o 
  18   3   6       21.31      -66.95     66.95 o 
  19   3   6      214.50      202.90     50.47 o 
  20   3   6      205.85      212.67     48.03 o 
  21   3   6       18.28        4.27     83.85 o 
  22   3   6       12.66       58.61     87.10 o 
  23   3   6      590.76      527.09     71.43 o 
  24   3   6      135.04       91.58    109.90 o 
  25   3   6      168.98      167.90     76.93 o 
  26   3   6        0.64       31.34    106.03 o 
  27   3   6       19.80       60.04    158.13 o 
  28   3   6        3.05      184.58    141.44 o 
  29   3   6       43.07       83.44    151.82 o 
 -30   4   6       24.44       -1.02    148.97 o 
 -29   4   6      120.05      -35.82    158.53 o 
 -28   4   6        8.48      115.80    158.74 o 
 -27   4   6       22.22       30.73    118.04 o 
 -26   4   6        0.00       73.06    105.42 o 
 -25   4   6      392.02      477.03     82.01 o 
 -24   4   6      404.50      448.74     79.37 o 
 -23   4   6       13.39       18.32    100.74 o 
 -22   4   6        6.59       73.87     96.26 o 
 -21   4   6      187.68       89.34    100.33 o 
 -20   4   6       32.00      -11.80     65.73 o 
 -19   4   6      828.09     1049.10     82.22 o 
 -18   4   6     4046.96     3981.68    137.17 o 
 -17   4   6     1607.60     1436.58     97.89 o 
 -16   4   6     1991.32     1971.00    100.13 o 
 -15   4   6      179.11      160.77     42.53 o 
 -14   4   6       15.10       19.13     54.54 o 
 -13   4   6      930.35      995.57     75.10 o 
 -12   4   6        0.77       38.46     48.64 o 
 -11   4   6     5556.46     5317.78    104.10 o 
 -10   4   6      841.47      811.07     51.07 o 
  -9   4   6      644.09      639.07     45.65 o 
  -8   4   6      223.93      224.75     36.33 o 
  -7   4   6     1287.43     1182.14     58.35 o 
  -6   4   6      564.65      562.27     66.34 o 
  -5   4   6      114.14      159.92     31.95 o 
  -4   4   6      323.59      252.46     30.08 o 
  -3   4   6      413.47      492.71     36.02 o 
  -2   4   6      713.50      559.51     41.13 o 
  -1   4   6     1619.58     1460.44     67.77 o 
   0   4   6        8.66       33.10     25.27 o 
   1   4   6     1119.04     1071.71     55.07 o 
   2   4   6     1779.21     1692.47     63.61 o 
   3   4   6       66.54      113.95     33.17 o 
   4   4   6      720.99      742.95     44.54 o 
   5   4   6       27.67       32.71     41.12 o 
   6   4   6      524.00      446.66     42.33 o 
   7   4   6      707.70      811.99     48.99 o 
   8   4   6      409.35      478.57     38.15 o 
   9   4   6      177.20       85.07     61.05 o 
  10   4   6        0.80       57.19     37.65 o 
  11   4   6     1016.29     1149.22     83.85 o 
  12   4   6      211.50      105.62     46.40 o 
  13   4   6      321.86      301.60     50.88 o 
  14   4   6     1001.13     1017.15     63.09 o 
  15   4   6     1729.69     1788.86    109.69 o 
  16   4   6      379.81      271.28     55.35 o 
  17   4   6      218.83      240.96     48.64 o 
  18   4   6      262.55      309.95     66.95 o 
  19   4   6      302.58      271.69     67.97 o 
  20   4   6      157.12      303.43     69.19 o 
  21   4   6      901.73      917.63     86.08 o 
  22   4   6       52.00       76.72    109.90 o 
  23   4   6      191.30      240.14     81.00 o 
  24   4   6        3.71      121.29    113.36 o 
  25   4   6      319.93      356.75    112.34 o 
  26   4   6       41.29       86.49    144.29 o 
  27   4   6        5.40      -28.69    147.55 o 
  28   4   6        0.41      173.59    147.75 o 
 -28   5   6       64.53      153.45    103.18 o 
 -27   5   6        2.53      120.89    140.63 o 
 -26   5   6      179.83      -31.14    173.19 o 
 -25   5   6       89.68      163.62     88.53 o 
 -24   5   6       76.58       10.58    115.80 o 
 -23   5   6      181.71      335.79     80.39 o 
 -22   5   6       12.04       91.58    106.44 o 
 -21   5   6      127.84       43.14    118.44 o 
 -20   5   6      366.37      418.21     77.13 o 
 -19   5   6      237.61      188.25     75.71 o 
 -18   5   6      498.00      499.21     76.11 o 
 -17   5   6      569.60      512.85     78.56 o 
 -16   5   6      270.26      348.00     56.17 o 
 -15   5   6       86.23      167.29     49.45 o 
 -14   5   6      110.05      172.78     49.66 o 
 -13   5   6      161.27      179.09     50.27 o 
 -12   5   6      527.96      535.23     55.97 o 
 -11   5   6     4156.87     3858.35    140.02 o 
 -10   5   6      191.08      235.87     55.15 o 
  -9   5   6     1753.96     1646.81    107.25 o 
  -8   5   6      146.89       92.60     70.41 o 
  -7   5   6      717.45      692.14     56.98 o 
  -6   5   6     2758.57     2882.32    112.34 o 
  -5   5   6      722.41      650.22     53.73 o 
  -4   5   6       71.39      -42.53     63.90 o 
  -3   5   6     1006.88     1078.81     76.93 o 
  -2   5   6      780.58      718.19     54.95 o 
  -1   5   6     2522.09     2450.27    104.20 o 
   0   5   6      627.44      659.84     62.07 o 
   1   5   6     1093.57     1131.72     88.12 o 
   2   5   6      794.75      917.22     77.13 o 
   3   5   6       12.13      -67.97     67.97 o 
   4   5   6      563.31      560.47     55.35 o 
   5   5   6       39.67       47.62     65.33 o 
   6   5   6      335.21      368.96     51.69 o 
   7   5   6      163.00      129.84     51.49 o 
   8   5   6        9.01      -47.42     67.97 o 
   9   5   6       21.65       27.27     66.95 o 
  10   5   6       13.36       39.68     67.77 o 
  11   5   6        0.02       54.95     65.53 o 
  12   5   6       82.79       82.01     51.08 o 
  13   5   6     1723.77     1711.12    106.03 o 
  14   5   6      746.09      717.78     65.33 o 
  15   5   6      515.28      573.49     77.13 o 
  16   5   6      261.60       38.46    107.05 o 
  17   5   6       17.94     -106.44    106.44 o 
  18   5   6       68.49       52.30     74.48 o 
  19   5   6       84.83       57.39    102.37 o 
  20   5   6      576.10      539.51     87.71 o 
  21   5   6      468.85      479.47     83.24 o 
  22   5   6       88.70     -131.26    131.26 o 
  23   5   6       34.28      -90.36    174.82 o 
  24   5   6      117.30      115.39    111.52 o 
  25   5   6        5.15     -101.55    161.79 o 
  26   5   6       26.59      168.10    107.45 o 
 -25   6   6        0.31       23.00    157.52 o 
 -24   6   6       23.91       38.87    151.62 o 
 -23   6   6       21.40      188.04    163.01 o 
 -22   6   6       97.00       38.46    167.49 o 
 -21   6   6       12.95       97.89     82.83 o 
 -20   6   6       97.29      104.60    120.07 o 
 -19   6   6      163.41      155.28    114.58 o 
 -18   6   6       11.61       67.57    112.13 o 
 -17   6   6      146.41      100.13    118.44 o 
 -16   6   6      149.78      197.20     80.59 o 
 -15   6   6        0.09        5.09    106.44 o 
 -14   6   6      171.32      250.52     76.52 o 
 -13   6   6       48.99       17.50     96.06 o 
 -12   6   6       15.16       73.67    103.18 o 
 -11   6   6      524.89      550.29     66.55 o 
 -10   6   6      474.97      423.91     63.09 o 
  -9   6   6     1569.86     1537.72    112.34 o 
  -8   6   6       68.33       15.47     81.61 o 
  -7   6   6     1004.56     1025.90     69.80 o 
  -6   6   6       26.89       75.71     68.99 o 
  -5   6   6       28.99       28.90     78.15 o 
  -4   6   6      908.42      917.63     67.57 o 
  -3   6   6     1933.06     1877.18    116.81 o 
  -2   6   6      247.03      267.01     56.78 o 
  -1   6   6      143.65      206.56     51.28 o 
   0   6   6     4545.67     4706.34    110.65 o 
   1   6   6      117.22      159.96     57.39 o 
   2   6   6     1070.55      884.46     71.64 o 
   3   6   6      375.10      315.64     62.07 o 
   4   6   6      235.11      201.27     58.00 o 
   5   6   6       16.39       88.32     76.93 o 
   6   6   6      381.62      364.28     63.70 o 
   7   6   6        4.48       48.44     55.35 o 
   8   6   6      251.88      194.35     63.09 o 
   9   6   6      413.20      402.34     74.48 o 
  10   6   6      552.54      408.65     81.81 o 
  11   6   6      190.55      197.00     74.89 o 
  12   6   6       38.60      -38.46    110.51 o 
  13   6   6     1031.77      916.00     90.77 o 
  14   6   6      313.82      322.16     81.81 o 
  15   6   6      658.99      652.05     86.49 o 
  16   6   6       83.74       55.15    116.41 o 
  17   6   6      340.98      371.61     86.29 o 
  18   6   6      312.63      360.62     89.34 o 
  19   6   6      122.27      125.57    128.82 o 
  20   6   6       35.70      -86.70    170.13 o 
  21   6   6       52.16     -165.25    165.25 o 
  22   6   6       46.75     -163.42    163.42 o 
  23   6   6      129.19     -167.69    167.69 o 
 -22   7   6      217.12      223.66    151.41 o 
 -21   7   6      163.01      128.42    114.58 o 
 -20   7   6      277.50      292.85    117.43 o 
 -19   7   6       39.00      228.95    162.60 o 
 -18   7   6      240.38      244.21    125.36 o 
 -17   7   6       38.96     -113.76    122.72 o 
 -16   7   6       65.86       31.34    114.58 o 
 -15   7   6      142.21      167.29    114.98 o 
 -14   7   6       20.64       81.00    105.01 o 
 -13   7   6       21.16       60.04     74.08 o 
 -12   7   6       11.98      162.60     68.38 o 
 -11   7   6        8.49       71.64    102.57 o 
 -10   7   6       56.10       38.67     80.59 o 
  -9   7   6        0.01     -116.61    116.61 o 
  -8   7   6        4.60      105.42    104.60 o 
  -7   7   6       69.27       50.06    106.84 o 
  -6   7   6        2.89      -71.43    107.25 o 
  -5   7   6       93.94      -48.44    113.36 o 
  -4   7   6       34.02     -110.10    110.10 o 
  -3   7   6        7.26       18.93    100.94 o 
  -2   7   6       65.73      -58.81    105.62 o 
  -1   7   6     2267.11     2592.32    155.07 o 
   0   7   6      792.86      768.58     79.67 o 
   1   7   6      420.35      449.76     78.96 o 
   2   7   6      255.15      125.77    110.30 o 
   3   7   6      212.92      335.79     76.52 o 
   4   7   6      643.92      503.89     87.92 o 
   5   7   6      165.76      210.43     81.81 o 
   6   7   6      135.42      124.14    114.17 o 
   7   7   6       60.62       97.28     77.33 o 
   8   7   6      407.12      313.61     77.94 o 
   9   7   6        1.27      -30.53    108.06 o 
  10   7   6       14.75      -68.79    111.73 o 
  11   7   6       16.63       55.15     99.92 o 
  12   7   6      241.48       36.84    124.75 o 
  13   7   6       50.64       89.75    111.93 o 
  14   7   6        8.13      -85.27    112.54 o 
  15   7   6       33.47       -1.22    167.90 o 
  16   7   6       63.37      -44.16    160.57 o 
  17   7   6        0.25      156.09    114.78 o 
  18   7   6        6.47     -162.81    162.81 o 
  19   7   6        7.89       44.77    156.09 o 
 -16   8   6      353.41      326.23    115.59 o 
 -15   8   6      172.99       59.02    116.20 o 
 -14   8   6      188.05       77.94    155.48 o 
 -13   8   6      252.75       21.98    168.51 o 
 -12   8   6      534.82      274.74    186.01 o 
 -11   8   6        9.62     -175.43    175.43 o 
 -10   8   6        4.72      -45.99    176.65 o 
  -9   8   6        2.25     -173.80    173.80 o 
  -8   8   6      771.41      800.61     99.72 o 
  -7   8   6       25.67       33.58    120.07 o 
  -6   8   6      236.12      357.77     86.29 o 
  -5   8   6       16.19       52.51    117.02 o 
  -4   8   6       18.96      111.12    116.81 o 
  -3   8   6      118.73      179.09    126.18 o 
  -2   8   6       32.56      -57.80    120.27 o 
  -1   8   6       61.19     -115.59    121.09 o 
   0   8   6       55.26       51.79     88.52 o 
   1   8   6      230.12      105.62    128.21 o 
   2   8   6       10.99       36.43    119.87 o 
   3   8   6        2.20       -0.61    122.72 o 
   4   8   6      996.45      810.18    103.59 o 
   5   8   6      582.11      743.83    101.35 o 
   6   8   6      227.71       27.47    172.78 o 
   7   8   6      589.97      702.72    130.65 o 
   8   8   6      850.80      701.91    135.74 o 
   9   8   6      618.34      587.94    127.19 o 
  10   8   6       69.00      302.62    112.95 o 
  11   8   6      817.22      793.28    125.77 o 
  12   8   6        9.20     -169.52    169.52 o 
  13   8   6       76.76      119.87    161.18 o 
  -3   9   6      168.58      149.58    117.63 o 
  -2   9   6       78.06       99.92    157.72 o 
  -1   9   6        8.22      155.48    166.47 o 
   0   9   6      184.26      178.51     94.23 o 
   1   9   6      111.44     -130.25    168.10 o 
 -34   1   7      194.11       99.11    145.31 o 
 -33   1   7      126.85       60.24    141.64 o 
 -32   1   7      882.81      942.66    112.34 o 
 -31   1   7       19.49      103.99    103.38 o 
 -30   1   7        7.38     -107.66    107.66 o 
 -29   1   7       67.82      -68.99     99.31 o 
 -28   1   7      846.40      999.03     75.50 o 
 -27   1   7        4.26      -73.67     73.67 o 
 -26   1   7      855.62      790.64     69.60 o 
 -25   1   7       47.99        8.14     75.50 o 
 -24   1   7       18.59       27.07     61.26 o 
 -23   1   7      330.55      407.02     46.81 o 
 -22   1   7     1362.18     1476.88     92.39 o 
 -21   1   7     1881.78     1842.58     96.26 o 
 -20   1   7        6.51       44.16     50.27 o 
 -19   1   7      662.29      677.08     64.11 o 
 -18   1   7     2148.64     2157.53     74.37 o 
 -17   1   7     2596.88     2533.26     76.84 o 
 -16   1   7     3704.73     3749.07     81.68 o 
 -15   1   7     1372.46     1426.83    103.28 o 
 -14   1   7     6038.73     6051.76    150.50 o 
 -13   1   7      580.28      498.25     34.50 o 
 -12   1   7     1683.75     1640.38     59.22 o 
 -11   1   7     8991.84     9230.96    102.46 o 
 -10   1   7     3322.96     3236.36    157.01 o 
  -9   1   7     7665.88     7897.65    257.24 o 
  -8   1   7       74.30       80.20     22.51 o 
  -7   1   7     2730.25     2675.98    116.81 o 
  -6   1   7      671.06      698.54     58.81 o 
  -5   1   7     1337.88     1439.33     40.10 o 
  -4   1   7      141.30      189.33     19.51 o 
  -3   1   7     2782.68     2800.56     48.55 o 
  -2   1   7     4572.81     4415.00    163.62 o 
  -1   1   7      120.91      101.41     20.35 o 
   0   1   7     3189.95     2959.10     65.53 o 
   1   1   7      680.79      709.60     33.67 o 
   2   1   7      488.52      474.96     27.14 o 
   3   1   7     4553.67     4289.84    154.77 o 
   4   1   7     1307.63     1206.97     40.30 o 
   5   1   7     1264.57     1156.36    148.66 o 
   6   1   7      892.20      903.38     43.76 o 
   7   1   7        3.60       21.52     32.82 o 
   8   1   7      103.67        3.41     78.25 o 
   9   1   7       21.70       82.09     38.52 o 
  10   1   7       15.75      -13.84     59.83 o 
  11   1   7     5300.81     5348.94    237.90 o 
  12   1   7     2693.71     2574.66     91.07 o 
  13   1   7      354.02      377.18     42.94 o 
  14   1   7      311.11      353.04     34.73 o 
  15   1   7      573.90      597.75     45.08 o 
  16   1   7      359.93      396.85     48.84 o 
  17   1   7      197.98      247.27     48.03 o 
  18   1   7       46.33       -9.56     70.82 o 
  19   1   7      190.69      260.09     48.23 o 
  20   1   7       57.46       29.31     64.11 o 
  21   1   7     1322.64     1210.07     98.09 o 
  22   1   7       25.47      127.40     50.47 o 
  23   1   7        2.10      -30.32     74.08 o 
  24   1   7      306.31      288.37     59.02 o 
  25   1   7       21.18      -33.38     93.21 o 
  26   1   7       81.26       -5.09     97.69 o 
  27   1   7       21.60       16.08     99.52 o 
  28   1   7      305.13      154.06    151.82 o 
  29   1   7       71.09      -85.68    145.10 o 
  30   1   7        1.07      -89.54    141.24 o 
 -33   2   7      312.98      254.59    107.45 o 
 -32   2   7       59.65      121.09    148.16 o 
 -31   2   7      331.55      320.33    110.51 o 
 -30   2   7      385.73      492.90     82.42 o 
 -29   2   7       28.38       55.35    107.45 o 
 -28   2   7       57.13      138.39     70.21 o 
 -27   2   7       13.03       -4.27     90.97 o 
 -26   2   7      241.73      206.56     63.50 o 
 -25   2   7       23.40       51.69     76.11 o 
 -24   2   7      138.23       36.63     67.97 o 
 -23   2   7      550.82      411.09     50.27 o 
 -22   2   7        2.49        7.12     55.97 o 
 -21   2   7      379.33      416.79     46.40 o 
 -20   2   7      269.26      175.63     44.37 o 
 -19   2   7     1057.73      929.43     77.94 o 
 -18   2   7      656.10      677.28     47.21 o 
 -17   2   7       30.85       82.54     65.33 o 
 -16   2   7       16.46       29.57     37.33 o 
 -15   2   7      359.74      450.86     40.30 o 
 -14   2   7        5.92       13.98     36.73 o 
 -13   2   7      931.87     1013.79     51.61 o 
 -12   2   7        3.33       19.42     37.62 o 
 -11   2   7     9211.65     9733.18    340.07 o 
 -10   2   7    14364.54    14698.33    582.65 o 
  -9   2   7     9212.15     9748.64    125.67 o 
  -8   2   7     5436.94     5321.03    301.20 o 
  -7   2   7       82.02       71.73     33.51 o 
  -6   2   7      485.26      475.63     33.80 o 
  -5   2   7     6766.89     6328.24    339.05 o 
  -4   2   7      543.86      471.68     43.65 o 
  -3   2   7     2869.55     2943.37    175.53 o 
  -2   2   7      202.46      198.07     22.70 o 
  -1   2   7       71.09       97.57     19.72 o 
   0   2   7       11.14       27.75     24.27 o 
   1   2   7     4743.29     4632.38    143.27 o 
   2   2   7      966.54      959.77    109.59 o 
   3   2   7      970.71     1031.36     44.06 o 
   4   2   7     1413.02     1257.31    137.57 o 
   5   2   7       59.64       74.06     44.06 o 
   6   2   7      284.30      244.67     28.78 o 
   7   2   7     2265.16     2434.26    126.07 o 
   8   2   7     1986.96     1975.81    149.17 o 
   9   2   7       95.63      147.16     30.36 o 
  10   2   7     1728.58     1718.31    154.26 o 
  11   2   7     4779.93     4756.93    233.22 o 
  12   2   7     1476.32     1556.57     69.70 o 
  13   2   7      787.83      886.23     53.32 o 
  14   2   7     1418.15     1563.88    138.18 o 
  15   2   7     2391.00     2574.00    109.29 o 
  16   2   7     1374.12     1364.13     93.21 o 
  17   2   7      752.59      808.95     80.59 o 
  18   2   7       23.48      -13.43     63.09 o 
  19   2   7        1.54      -59.83     59.83 o 
  20   2   7      595.53      457.69     56.78 o 
  21   2   7       61.04       36.84     66.95 o 
  22   2   7       80.70       19.33     58.61 o 
  23   2   7      350.71      288.37     64.92 o 
  24   2   7       60.13      -13.64     96.87 o 
  25   2   7       29.73       74.48    101.35 o 
  26   2   7      393.72      452.40     80.39 o 
  27   2   7       59.69      -68.79    118.65 o 
  28   2   7       75.11      -87.71    159.15 o 
  29   2   7      128.53     -109.49    153.45 o 
  30   2   7       29.26      179.09     95.85 o 
 -32   3   7      169.12      124.14    106.23 o 
 -31   3   7       69.48       95.85    145.71 o 
 -30   3   7      446.39      509.59    110.71 o 
 -29   3   7        8.20      162.81    110.91 o 
 -28   3   7       20.47       -4.48    118.44 o 
 -27   3   7       64.49      139.81     76.72 o 
 -26   3   7       82.53      147.55     74.28 o 
 -25   3   7      451.67      408.04     71.64 o 
 -24   3   7     1272.05     1157.36     82.63 o 
 -23   3   7      165.64      255.81     58.61 o 
 -22   3   7      244.07      206.36     63.70 o 
 -21   3   7      202.34      208.19     55.97 o 
 -20   3   7     1322.01     1427.83     98.30 o 
 -19   3   7      160.35      196.18     52.10 o 
 -18   3   7      733.09      877.74     87.71 o 
 -17   3   7      994.99     1104.65     95.24 o 
 -16   3   7        0.71       51.08     68.38 o 
 -15   3   7      389.87      434.90     51.49 o 
 -14   3   7      111.31      154.38     39.66 o 
 -13   3   7       28.90      -16.45     93.41 o 
 -12   3   7       11.85        7.52     73.57 o 
 -11   3   7       25.18       15.76     52.71 o 
 -10   3   7     1314.60     1385.83     71.84 o 
  -9   3   7      714.38      730.28     63.80 o 
  -8   3   7      181.88      134.19     37.65 o 
  -7   3   7      224.79      270.87     33.02 o 
  -6   3   7      114.43      199.84     41.52 o 
  -5   3   7       97.85      136.34     38.37 o 
  -4   3   7     8980.07     8970.68    510.30 o 
  -3   3   7     9950.04     9995.23    297.23 o 
  -2   3   7      887.44      863.96     51.18 o 
  -1   3   7     1532.78     1714.55    113.15 o 
   0   3   7     3548.62     3636.36     70.66 o 
   1   3   7      230.99      242.01     34.33 o 
   2   3   7        6.14       48.52     41.51 o 
   3   3   7        9.16      -66.57    159.65 o 
   4   3   7      536.31      553.56     43.98 o 
   5   3   7     1583.59     1632.23     58.89 o 
   6   3   7      195.66      149.31     37.85 o 
   7   3   7      100.71      153.10     28.13 o 
   8   3   7     1831.53     1952.71    135.94 o 
   9   3   7       91.05       67.59     37.10 o 
  10   3   7       51.93      -29.70    113.66 o 
  11   3   7     1169.42     1126.36     53.74 o 
  12   3   7      447.08      427.98     45.79 o 
  13   3   7      105.46      188.25     44.37 o 
  14   3   7        0.52       35.00     39.07 o 
  15   3   7       10.18       26.86     39.89 o 
  16   3   7        2.44       38.06     55.35 o 
  17   3   7        5.17       18.11     58.61 o 
  18   3   7       23.08       45.99     62.88 o 
  19   3   7     1188.33     1137.62     95.24 o 
  20   3   7      136.61       -5.29     90.56 o 
  21   3   7       17.18       87.10     83.44 o 
  22   3   7      183.82      184.99     64.11 o 
  23   3   7       98.65      109.90     98.50 o 
  24   3   7       44.15      114.78    105.01 o 
  25   3   7      117.98       31.95    115.39 o 
  26   3   7       94.06       65.73    117.43 o 
  27   3   7      367.02      204.93    165.86 o 
  28   3   7      111.92      148.36    148.77 o 
  29   3   7        0.49     -103.38    149.78 o 
 -30   4   7        2.81       -1.02    150.39 o 
 -29   4   7        8.61       56.98    152.02 o 
 -28   4   7        2.21      -90.16    151.00 o 
 -27   4   7       71.80       84.46     84.66 o 
 -26   4   7       38.92      150.60    116.81 o 
 -25   4   7       11.24      -28.90    117.43 o 
 -24   4   7       34.25       14.25    104.60 o 
 -23   4   7       14.51       59.43     92.39 o 
 -22   4   7       11.10       83.03     87.51 o 
 -21   4   7       10.58       51.69     95.65 o 
 -20   4   7      602.62      573.70     56.17 o 
 -19   4   7      101.71      143.88     47.01 o 
 -18   4   7     1406.74     1450.22     98.91 o 
 -17   4   7      786.64      871.84     82.42 o 
 -16   4   7      536.28      514.47     50.06 o 
 -15   4   7     1279.50     1148.41     83.85 o 
 -14   4   7        4.86      -52.71     52.71 o 
 -13   4   7     1355.47     1369.22     79.17 o 
 -12   4   7     1750.86     1823.45     89.54 o 
 -11   4   7       40.95       55.35     49.25 o 
 -10   4   7      282.61      265.56     34.48 o 
  -9   4   7        3.38       -8.43     42.37 o 
  -8   4   7       40.95       23.74     45.05 o 
  -7   4   7     3036.21     3004.32    154.26 o 
  -6   4   7     1600.27     1582.90     71.03 o 
  -5   4   7      115.71      231.17     34.19 o 
  -4   4   7       10.59       26.75     35.62 o 
  -3   4   7       70.78       84.29     27.75 o 
  -2   4   7        0.62       41.81     33.20 o 
  -1   4   7     2532.71     2579.54     71.54 o 
   0   4   7     2950.19     3145.89     70.01 o 
   1   4   7     1243.12     1242.66     57.13 o 
   2   4   7        0.01       28.41     41.44 o 
   3   4   7       25.25       15.11     42.63 o 
   4   4   7        5.59        7.63     31.68 o 
   5   4   7       87.68       88.42     55.35 o 
   6   4   7     2828.19     2860.91    103.99 o 
   7   4   7       39.82       48.24     46.66 o 
   8   4   7      159.82      173.59     42.53 o 
   9   4   7      150.95       77.94     63.09 o 
  10   4   7     1732.64     1813.07     95.24 o 
  11   4   7       20.24       74.08     58.61 o 
  12   4   7        5.21      -62.27     62.27 o 
  13   4   7     1065.07     1029.36     91.99 o 
  14   4   7        5.60      -61.46     63.29 o 
  15   4   7      663.84      626.61     59.02 o 
  16   4   7      293.09      287.15     49.86 o 
  17   4   7       19.64      -76.11     76.11 o 
  18   4   7        7.78       97.89     91.99 o 
  19   4   7        0.37      107.05     66.14 o 
  20   4   7        2.49       45.38    101.55 o 
  21   4   7      638.46      759.09     84.86 o 
  22   4   7        9.82      -93.82    109.29 o 
  23   4   7      385.63      403.76     86.08 o 
  24   4   7      226.00      106.23    119.66 o 
  25   4   7        1.16      -86.29    161.99 o 
  26   4   7      285.35      342.10    108.88 o 
  27   4   7       34.23       47.42    145.92 o 
 -28   5   7      317.42      359.40    111.32 o 
 -27   5   7      154.34       38.87    152.43 o 
 -26   5   7       26.08      109.49    159.35 o 
 -25   5   7      139.48       60.65    134.52 o 
 -24   5   7      366.62      367.95     90.97 o 
 -23   5   7       58.01      -15.87    119.66 o 
 -22   5   7       14.59      133.50    108.88 o 
 -21   5   7       24.73       21.78     73.06 o 
 -20   5   7        1.11      -50.27    106.84 o 
 -19   5   7      206.27      173.19     76.72 o 
 -18   5   7      168.98      115.80     70.62 o 
 -17   5   7      731.11      798.78     78.15 o 
 -16   5   7      527.58      452.40     59.83 o 
 -15   5   7      808.28      746.07     66.95 o 
 -14   5   7      971.34      997.40     92.19 o 
 -13   5   7      495.84      524.24     58.20 o 
 -12   5   7       93.98       78.56     49.86 o 
 -11   5   7      964.74      952.63     94.43 o 
 -10   5   7      694.56      685.22     55.76 o 
  -9   5   7      341.43      260.70     53.93 o 
  -8   5   7       10.31      -19.74     66.14 o 
  -7   5   7      100.67       70.21     67.97 o 
  -6   5   7      419.08      423.10     49.86 o 
  -5   5   7      614.57      608.90     51.90 o 
  -4   5   7      395.96      405.19     48.84 o 
  -3   5   7       57.10       36.02     44.98 o 
  -2   5   7       33.55       75.50     63.09 o 
  -1   5   7       14.82       55.97     40.30 o 
   0   5   7      428.83      377.22     34.88 o 
   1   5   7       12.49       59.22     61.87 o 
   2   5   7     2065.45     1990.33    102.37 o 
   3   5   7      436.21      433.07     54.95 o 
   4   5   7      109.21      174.20     50.47 o 
   5   5   7        5.35       51.69     68.79 o 
   6   5   7      747.07      899.31     65.33 o 
   7   5   7      340.99      357.77     54.95 o 
   8   5   7        3.76      -63.09     63.09 o 
   9   5   7     1369.86     1444.52     98.50 o 
  10   5   7        0.01       -4.07     68.99 o 
  11   5   7       73.04       15.47     70.21 o 
  12   5   7      178.43      139.61     58.41 o 
  13   5   7      792.09      756.65     67.36 o 
  14   5   7       37.67      111.32     98.30 o 
  15   5   7      953.15      796.54     85.07 o 
  16   5   7      157.47      193.95     74.69 o 
  17   5   7      119.71      212.67     75.30 o 
  18   5   7       25.16      119.26    114.58 o 
  19   5   7       61.35      168.30     77.33 o 
  20   5   7       76.51      152.23    109.49 o 
  21   5   7        3.30      -79.17    118.04 o 
  22   5   7        9.20      140.42    106.23 o 
  23   5   7        7.80      148.36    161.79 o 
  24   5   7       45.80       -4.07    142.05 o 
  25   5   7       71.17       28.29    157.52 o 
 -25   6   7       78.84      141.03    109.29 o 
 -24   6   7        6.15     -125.16    155.07 o 
 -23   6   7       82.54     -134.93    175.22 o 
 -22   6   7       21.11       -5.49    164.44 o 
 -21   6   7       95.33      116.81     84.66 o 
 -20   6   7      300.67       83.64    123.53 o 
 -19   6   7       45.41      125.77    111.12 o 
 -18   6   7      563.32      536.86     85.27 o 
 -17   6   7       62.46      118.85    117.83 o 
 -16   6   7      609.05      524.85     86.29 o 
 -15   6   7       36.12      149.58    109.08 o 
 -14   6   7       44.98       60.44    104.81 o 
 -13   6   7        4.00       21.57    100.94 o 
 -12   6   7       54.75      -91.17    103.59 o 
 -11   6   7       40.56      102.37     98.91 o 
 -10   6   7      268.04      210.43     58.41 o 
  -9   6   7      230.42      121.90     63.29 o 
  -8   6   7      968.68     1073.92     99.31 o 
  -7   6   7       57.90       61.66     77.13 o 
  -6   6   7       11.95       11.80     74.28 o 
  -5   6   7      704.80      804.48     66.75 o 
  -4   6   7     2995.90     3078.71    132.89 o 
  -3   6   7      584.51      631.70     63.09 o 
  -2   6   7      310.01      250.32     60.85 o 
  -1   6   7       72.88       -8.34     80.39 o 
   0   6   7      908.83      954.01     58.59 o 
   1   6   7     2836.64     2964.74    127.80 o 
   2   6   7      914.31      822.39     69.60 o 
   3   6   7     1099.54     1049.50     99.31 o 
   4   6   7        0.03      -19.33     77.54 o 
   5   6   7      311.15      302.82     60.04 o 
   6   6   7      545.09      652.66     66.55 o 
   7   6   7      134.88      133.91     57.19 o 
   8   6   7       22.84       90.16    103.38 o 
   9   6   7     1220.17     1210.07     89.75 o 
  10   6   7       21.53       62.48     74.28 o 
  11   6   7      117.02      128.82     76.32 o 
  12   6   7       20.11     -116.61    116.61 o 
  13   6   7       94.20      261.10     77.94 o 
  14   6   7      145.45      186.01     79.17 o 
  15   6   7       60.42       79.78    112.34 o 
  16   6   7      440.97      519.97     83.24 o 
  17   6   7       39.06       47.42    114.98 o 
  18   6   7      561.38      555.38     98.91 o 
  19   6   7      491.68      521.80    128.82 o 
  20   6   7      233.90      109.49    172.98 o 
  21   6   7       13.53     -103.59    156.09 o 
  22   6   7       12.86       10.99    158.74 o 
 -21   7   7       36.54       83.64    152.84 o 
 -20   7   7       34.04     -161.38    161.38 o 
 -19   7   7       35.94       45.99    161.38 o 
 -18   7   7       28.78      -58.61    169.12 o 
 -17   7   7      227.92      260.09    116.00 o 
 -16   7   7        0.76       14.86    116.20 o 
 -15   7   7      384.26      405.80     82.63 o 
 -14   7   7       93.23      -78.15    113.56 o 
 -13   7   7      219.15      326.84     78.15 o 
 -12   7   7        0.85       84.46    106.64 o 
 -11   7   7       94.75       -0.61    103.79 o 
 -10   7   7       37.42       47.82    108.27 o 
  -9   7   7       44.50      160.77    112.74 o 
  -8   7   7       40.37        7.94    109.08 o 
  -7   7   7      117.26      199.64     76.93 o 
  -6   7   7       32.90       63.90    107.25 o 
  -5   7   7     1554.33     1765.25    129.23 o 
  -4   7   7      657.94      729.79     85.27 o 
  -3   7   7       40.92       90.36    106.03 o 
  -2   7   7      201.50      338.64     78.15 o 
  -1   7   7      954.18      922.92     87.31 o 
   0   7   7      121.55      159.99     78.63 o 
   1   7   7        3.67      135.74    107.45 o 
   2   7   7     4682.55     4910.71    191.71 o 
   3   7   7      147.57      155.28    110.51 o 
   4   7   7     2343.39     2137.06    158.53 o 
   5   7   7        0.37       91.99    110.30 o 
   6   7   7       24.38       24.22    114.17 o 
   7   7   7       42.84       52.71    106.03 o 
   8   7   7      499.54      575.53     84.46 o 
   9   7   7       36.75       94.63     75.30 o 
  10   7   7      110.72      158.74     79.57 o 
  11   7   7      253.44      188.86     83.64 o 
  12   7   7      724.79      695.40     92.60 o 
  13   7   7       40.10      189.26     83.85 o 
  14   7   7       43.83     -164.64    168.91 o 
  15   7   7        0.35      142.86    165.05 o 
  16   7   7      153.67      181.33    121.90 o 
  17   7   7       10.68      154.46    153.85 o 
  18   7   7       15.23      150.60    150.19 o 
 -16   8   7        3.54      -11.19    160.77 o 
 -15   8   7       49.47      132.28    153.85 o 
 -14   8   7      196.26      132.08    168.91 o 
 -13   8   7       64.06      167.69    152.43 o 
 -12   8   7      392.00      218.98    168.30 o 
 -11   8   7       28.42      200.05    172.58 o 
 -10   8   7      202.52      176.85    123.53 o 
  -9   8   7      102.65     -106.64    176.44 o 
  -8   8   7        4.75       16.48    165.45 o 
  -7   8   7        0.26      -86.29    127.19 o 
  -6   8   7       98.99      168.51    121.90 o 
  -5   8   7      205.89      127.40    122.72 o 
  -4   8   7        7.55      194.35     79.57 o 
  -3   8   7      478.97      470.31     90.77 o 
  -2   8   7       59.78      172.17     83.03 o 
  -1   8   7       63.44      -48.44    117.63 o 
   0   8   7        0.29       58.53     82.91 o 
   1   8   7        9.73      -32.77    122.11 o 
   2   8   7      736.65      773.95     98.91 o 
   3   8   7      125.14       50.27    134.52 o 
   4   8   7      287.34      362.66     95.85 o 
   5   8   7      288.32      359.60    118.85 o 
   6   8   7     1071.81     1116.46    139.61 o 
   7   8   7       64.62     -143.27    179.90 o 
   8   8   7       29.92        7.12    176.24 o 
   9   8   7      371.19      132.69    170.13 o 
  10   8   7      942.90      741.80    126.18 o 
  11   8   7       18.76      160.77    158.94 o 
  12   8   7      264.77      371.81    111.73 o 
  13   8   7      138.74      167.69    160.37 o 
 -34   0   8       89.52      176.04     97.48 o 
 -33   0   8       13.29      171.56    123.12 o 
 -32   0   8       73.03       75.10    143.07 o 
 -31   0   8        1.87      -58.00    125.57 o 
 -30   0   8        6.10     -101.55    126.18 o 
 -29   0   8        4.68     -122.11    122.11 o 
 -28   0   8        0.02       37.85     69.40 o 
 -27   0   8      270.28      242.38     52.30 o 
 -26   0   8       28.29       94.23     65.12 o 
 -25   0   8      282.80      292.85     54.54 o 
 -24   0   8     1205.75     1229.61     94.63 o 
 -23   0   8       15.02       62.27     55.35 o 
 -22   0   8     8810.66     8888.72    192.32 o 
 -21   0   8     1089.71     1120.32     86.90 o 
 -20   0   8       55.28       19.13     57.39 o 
 -19   0   8     1978.69     1995.83     94.02 o 
 -18   0   8      646.00      616.42     38.52 o 
 -17   0   8      986.21      908.03     50.47 o 
 -16   0   8     1890.18     1777.43     99.01 o 
 -15   0   8     4756.35     4795.85     87.35 o 
 -14   0   8     2292.25     2320.15     65.21 o 
 -13   0   8     3645.20     4357.37    200.97 o 
 -12   0   8     4480.19     4713.77     83.08 o 
 -11   0   8     6531.14     6953.55     89.90 o 
 -10   0   8      819.49      887.13     43.21 o 
  -9   0   8       11.64       11.59     29.05 o 
  -8   0   8      725.50      574.64     76.93 o 
  -7   0   8     4944.27     4525.27    312.59 o 
  -6   0   8       21.44       -7.82     41.01 o 
  -5   0   8     1014.55      878.93     36.02 o 
  -4   0   8      859.63      958.14     35.00 o 
  -3   0   8     6772.92     6454.17    228.54 o 
  -2   0   8     3280.42     3258.73     51.09 o 
  -1   0   8    12840.07    10857.08    218.06 o 
   0   0   8      637.21      485.68     39.38 o 
   1   0   8      587.62      572.94     51.79 o 
   2   0   8    16276.54    15278.21    104.11 o 
   3   0   8       21.29       84.97     20.05 o 
   4   0   8      641.94      614.93     35.89 o 
   5   0   8     7701.93     7463.24    160.26 o 
   6   0   8        4.14       24.87     31.55 o 
   7   0   8       26.85       47.00     30.12 o 
   8   0   8     2836.61     2948.41    220.91 o 
   9   0   8       39.09      123.02     98.60 o 
  10   0   8       40.08       84.42     40.80 o 
  11   0   8     1234.16     1300.20     57.30 o 
  12   0   8     3534.08     3466.33    155.69 o 
  13   0   8      116.30      113.95     35.27 o 
  14   0   8       22.89        0.96     47.32 o 
  15   0   8       15.38      -23.55     68.48 o 
  16   0   8     5702.48     5869.04    153.85 o 
  17   0   8       35.45      -13.23     69.40 o 
  18   0   8      545.53      540.32     57.59 o 
  19   0   8       76.35       64.92     68.99 o 
  20   0   8      415.97      413.53     53.52 o 
  21   0   8     2113.00     1899.16    115.80 o 
  22   0   8      414.44      439.99     55.35 o 
  23   0   8      377.83      422.89     60.44 o 
  24   0   8      667.70      657.75     62.68 o 
  25   0   8       19.97       57.39     93.00 o 
  26   0   8        6.25      110.71     95.65 o 
  27   0   8      162.14      240.55     68.58 o 
  28   0   8       73.15      311.57     98.09 o 
  29   0   8      126.45      314.22     95.85 o 
  30   0   8      750.39     1148.21    107.66 o 
 -33   1   8      135.35      125.77    143.88 o 
 -32   1   8        2.58      143.27    137.57 o 
 -31   1   8       23.82     -105.21    105.21 o 
 -30   1   8       77.66      107.45     75.30 o 
 -29   1   8        2.37      -34.39     96.67 o 
 -28   1   8      328.58      335.59     60.44 o 
 -27   1   8      406.63      381.58     63.90 o 
 -26   1   8        0.56       82.22     69.60 o 
 -25   1   8      134.68       98.70     70.01 o 
 -24   1   8       94.87      107.66     41.11 o 
 -23   1   8      109.92      124.55     43.35 o 
 -22   1   8      281.54      292.65     46.81 o 
 -21   1   8      154.32      149.99     41.52 o 
 -20   1   8       49.43       44.57     59.22 o 
 -19   1   8      206.20      149.17     41.31 o 
 -18   1   8      209.99      220.92     47.93 o 
 -17   1   8     1022.12     1166.27     59.14 o 
 -16   1   8       18.69       41.56     76.42 o 
 -15   1   8      960.90     1022.06     52.40 o 
 -14   1   8      421.80      404.62     31.44 o 
 -13   1   8     5016.84     5306.41    136.56 o 
 -12   1   8     1823.06     2010.56     66.11 o 
 -11   1   8       26.85       -3.50     66.55 o 
 -10   1   8      241.64      254.20     25.79 o 
  -9   1   8     1573.52     1516.97     96.46 o 
  -8   1   8     4748.28     4780.13    153.14 o 
  -7   1   8      947.33     1052.24     40.39 o 
  -6   1   8      375.98      385.33     37.85 o 
  -5   1   8     9053.99     8731.38    252.25 o 
  -4   1   8     5594.21     5455.32    310.66 o 
  -3   1   8       15.77        1.01     54.54 o 
  -2   1   8     1280.63     1281.88     38.94 o 
  -1   1   8     4406.42     4282.79    197.91 o 
   0   1   8     1301.54     1305.87     71.03 o 
   1   1   8     1711.82     1508.78     96.16 o 
   2   1   8     1341.77     1345.80     41.55 o 
   3   1   8     3582.02     3329.20     59.55 o 
   4   1   8     1029.05      971.63     41.40 o 
   5   1   8     5379.92     5595.81    194.05 o 
   6   1   8       62.57       82.53     33.24 o 
   7   1   8     3119.30     3364.02     70.91 o 
   8   1   8      701.16      752.00     47.67 o 
   9   1   8      720.85      840.15     48.80 o 
  10   1   8     2628.24     2910.48     70.97 o 
  11   1   8      293.22      274.23     31.13 o 
  12   1   8      759.90      788.67     71.74 o 
  13   1   8      128.69      132.43     34.38 o 
  14   1   8      499.19      554.16     43.35 o 
  15   1   8      537.78      531.37     50.47 o 
  16   1   8      733.09      818.11     56.58 o 
  17   1   8     2661.55     2942.56    119.46 o 
  18   1   8      385.90      394.00     52.91 o 
  19   1   8       42.40      -14.65     64.51 o 
  20   1   8      848.34      946.73     87.71 o 
  21   1   8        0.56       64.72     67.36 o 
  22   1   8       64.70      152.63     52.30 o 
  23   1   8       25.89       -3.66     82.01 o 
  24   1   8      269.24      176.24     60.24 o 
  25   1   8        9.31      -98.30     98.30 o 
  26   1   8        8.90       44.98    102.16 o 
  27   1   8      408.61      392.16     78.76 o 
  28   1   8        0.40      -28.90    143.68 o 
  29   1   8       74.60       74.89    139.40 o 
  30   1   8       71.96      -50.47    145.10 o 
 -33   2   8      342.90      554.36    105.83 o 
 -32   2   8      124.08       21.57    151.21 o 
 -31   2   8       66.42      -52.71    157.31 o 
 -30   2   8      266.25      221.83     83.03 o 
 -29   2   8       55.86       26.86    105.42 o 
 -28   2   8       11.88      -33.99     97.89 o 
 -27   2   8      104.11      186.42     64.72 o 
 -26   2   8       68.23       76.93     83.85 o 
 -25   2   8       94.84       81.61     82.22 o 
 -24   2   8      155.84      215.11     57.39 o 
 -23   2   8      573.99      533.20     53.52 o 
 -22   2   8        4.81       -7.94     54.54 o 
 -21   2   8      419.14      432.87     46.60 o 
 -20   2   8      279.07      295.29     44.57 o 
 -19   2   8      250.28      256.63     40.70 o 
 -18   2   8      144.26      185.81     36.63 o 
 -17   2   8     1433.25     1457.95     82.01 o 
 -16   2   8      151.03      165.92     31.22 o 
 -15   2   8      170.62      194.48     30.90 o 
 -14   2   8       51.71       -6.75     92.80 o 
 -13   2   8     1323.54     1452.01     57.95 o 
 -12   2   8      102.99       64.64     88.83 o 
 -11   2   8     2827.43     3138.51     74.28 o 
 -10   2   8      426.80      522.96     70.21 o 
  -9   2   8     1649.78     1617.36     58.76 o 
  -8   2   8     3689.33     3652.99    161.49 o 
  -7   2   8    11516.83    12105.39    407.53 o 
  -6   2   8       31.41       41.31     31.10 o 
  -5   2   8     1079.68     1183.91     46.46 o 
  -4   2   8     1346.52     1273.20     57.59 o 
  -3   2   8      113.50       27.12     52.91 o 
  -2   2   8      995.86     1011.31     41.96 o 
  -1   2   8     6084.11     5945.39    259.07 o 
   0   2   8     2654.25     2536.94     89.75 o 
   1   2   8      123.12      130.66     36.12 o 
   2   2   8     1402.00     1454.05     56.27 o 
   3   2   8     1150.20     1182.39     47.98 o 
   4   2   8     1545.96     1599.01     54.69 o 
   5   2   8      101.14      118.94    126.48 o 
   6   2   8      264.15      245.45     32.60 o 
   7   2   8     2641.32     2668.70     73.40 o 
   8   2   8      654.17      658.51     42.14 o 
   9   2   8      220.87      267.58     29.32 o 
  10   2   8     2323.06     2287.79    157.62 o 
  11   2   8       39.81      -44.18     44.33 o 
  12   2   8     1390.40     1607.36    133.81 o 
  13   2   8       25.24       40.75     46.35 o 
  14   2   8      353.63      404.99     45.18 o 
  15   2   8      283.50      249.50     49.86 o 
  16   2   8      651.88      633.53     54.13 o 
  17   2   8        0.76      -14.04     57.19 o 
  18   2   8     1004.83     1015.52     84.25 o 
  19   2   8      613.21      649.61     57.59 o 
  20   2   8       46.12       -7.73     64.92 o 
  21   2   8      238.24      238.11     58.61 o 
  22   2   8        2.11       60.85     82.42 o 
  23   2   8       43.28       13.43     91.38 o 
  24   2   8       24.58     -101.35    101.35 o 
  25   2   8       29.79      -15.06    101.55 o 
  26   2   8        0.56       84.46    110.10 o 
  27   2   8       23.68       55.15    152.43 o 
  28   2   8       73.94      143.68    146.32 o 
  29   2   8      209.06      221.62    148.36 o 
 -32   3   8       35.91      -47.42    142.86 o 
 -31   3   8        8.32       54.74    145.92 o 
 -30   3   8       27.92        6.72    147.95 o 
 -29   3   8       11.46       92.80    112.54 o 
 -28   3   8      123.66      130.65    116.20 o 
 -27   3   8      122.19      167.08     77.54 o 
 -26   3   8      472.29      389.72     80.39 o 
 -25   3   8        6.70      -23.40     86.29 o 
 -24   3   8      324.54      278.00     65.94 o 
 -23   3   8      112.11       80.59     79.78 o 
 -22   3   8       77.39       16.48     77.94 o 
 -21   3   8     4430.21     4496.16    156.09 o 
 -20   3   8       18.12      115.39     50.47 o 
 -19   3   8       36.37       -2.65     73.87 o 
 -18   3   8      635.05      647.57     60.85 o 
 -17   3   8      545.86      607.28     59.22 o 
 -16   3   8     1603.06     1923.58    110.30 o 
 -15   3   8        0.04       -2.85     66.75 o 
 -14   3   8       87.62       90.63    105.32 o 
 -13   3   8      360.84      388.21     38.68 o 
 -12   3   8        1.86      -32.98     45.31 o 
 -11   3   8      735.46      814.23     50.05 o 
 -10   3   8        3.64       19.18     31.86 o 
  -9   3   8      576.78      572.46     57.08 o 
  -8   3   8     1838.44     1944.32     63.20 o 
  -7   3   8     2204.59     2063.47     67.18 o 
  -6   3   8       45.25       73.01     31.42 o 
  -5   3   8     1652.85     1755.57     88.02 o 
  -4   3   8     1082.90      911.85     98.30 o 
  -3   3   8     2841.79     2904.54    187.43 o 
  -2   3   8     6356.45     6333.57    101.32 o 
  -1   3   8     9039.28     8994.75    308.93 o 
   0   3   8      242.34      240.71     28.90 o 
   1   3   8     3509.08     3579.29     81.77 o 
   2   3   8      972.91      988.28     65.12 o 
   3   3   8     2364.28     2527.18    236.28 o 
   4   3   8       93.81      105.11     28.58 o 
   5   3   8      555.55      640.03     41.79 o 
   6   3   8      430.48      346.60     30.35 o 
   7   3   8      228.81      230.78     29.52 o 
   8   3   8        9.37      -56.07     56.07 o 
   9   3   8        1.60       33.46     41.65 o 
  10   3   8     2250.63     2154.44    173.90 o 
  11   3   8      583.00      582.40     42.57 o 
  12   3   8      361.00      332.74     45.79 o 
  13   3   8     1154.62     1096.51     88.53 o 
  14   3   8       80.56       84.46     42.13 o 
  15   3   8      812.60      767.44     59.02 o 
  16   3   8      509.40      511.22     55.15 o 
  17   3   8      365.28      348.41     53.12 o 
  18   3   8        3.65      -39.89     64.31 o 
  19   3   8      155.54      102.37     83.85 o 
  20   3   8      607.83      704.76     68.18 o 
  21   3   8       56.95       -8.55     89.75 o 
  22   3   8       41.45       66.55     93.41 o 
  23   3   8        2.91      -45.18    106.23 o 
  24   3   8      251.96      435.72     81.81 o 
  25   3   8      220.70      260.09     83.64 o 
  26   3   8      103.35       76.52    155.28 o 
  27   3   8       12.84      155.28    139.00 o 
  28   3   8       91.44       68.18    108.47 o 
 -30   4   8        4.16      -13.02    146.12 o 
 -29   4   8       41.45      -30.12    152.02 o 
 -28   4   8       20.38       15.47    165.66 o 
 -27   4   8      323.47      256.63     90.36 o 
 -26   4   8     1028.64     1014.30    102.37 o 
 -25   4   8       77.70      266.60     75.71 o 
 -24   4   8      146.62      179.29     74.28 o 
 -23   4   8     1327.49     1631.34    124.96 o 
 -22   4   8      329.26      399.08     68.99 o 
 -21   4   8     1150.06     1173.24    114.98 o 
 -20   4   8      598.59      608.90     56.58 o 
 -19   4   8        4.13      -59.22     59.22 o 
 -18   4   8        0.00      -52.71     57.59 o 
 -17   4   8        3.77      -53.32     53.32 o 
 -16   4   8     1787.09     1771.97     95.24 o 
 -15   4   8       19.84        0.00     56.17 o 
 -14   4   8       81.39       28.90     52.71 o 
 -13   4   8       76.39        3.05     50.27 o 
 -12   4   8      943.12     1089.19     73.47 o 
 -11   4   8        6.92      -52.71     52.71 o 
 -10   4   8      104.84      125.24     85.37 o 
  -9   4   8      270.40      308.83     34.14 o 
  -8   4   8     1726.49     1748.64    133.20 o 
  -7   4   8      293.96      295.30     33.37 o 
  -6   4   8      576.35      590.56     35.04 o 
  -5   4   8     1795.14     1724.61     63.94 o 
  -4   4   8      930.80      989.29    111.01 o 
  -3   4   8      248.95      302.99     69.80 o 
  -2   4   8     1714.77     1789.30    170.54 o 
  -1   4   8        5.63       45.76     29.47 o 
   0   4   8       83.21       86.35     50.27 o 
   1   4   8      507.57      514.38    123.63 o 
   2   4   8      182.27      191.40     38.87 o 
   3   4   8     4072.36     3977.03    102.98 o 
   4   4   8      540.36      567.34     38.85 o 
   5   4   8     1010.75     1048.61     62.89 o 
   6   4   8       47.25       30.30     60.44 o 
   7   4   8     2348.24     2492.19    103.38 o 
   8   4   8     1123.17     1268.89     81.81 o 
   9   4   8      289.97      307.71     44.57 o 
  10   4   8        2.70      -16.28     58.00 o 
  11   4   8     1494.83     1746.73     99.52 o 
  12   4   8     1967.23     2041.41    103.38 o 
  13   4   8        5.54      -56.98     60.85 o 
  14   4   8     1034.71     1069.65     89.75 o 
  15   4   8     1634.99     1443.91    105.42 o 
  16   4   8       46.48       80.59     63.90 o 
  17   4   8       28.46      -38.67     94.02 o 
  18   4   8      991.22      884.66     81.00 o 
  19   4   8      401.59      498.60     73.26 o 
  20   4   8       20.14       85.07     98.91 o 
  21   4   8       66.67      -15.87    108.06 o 
  22   4   8      122.49       90.77    113.97 o 
  23   4   8        1.84     -110.91    122.92 o 
  24   4   8       54.14     -157.92    157.92 o 
  25   4   8      119.27      223.45    107.66 o 
  26   4   8       83.20      -22.79    150.19 o 
  27   4   8       93.18      154.67    149.99 o 
 -28   5   8        0.43      -31.34    148.16 o 
 -27   5   8       15.34     -154.67    154.67 o 
 -26   5   8      177.87     -123.33    164.84 o 
 -25   5   8       77.11     -102.77    160.57 o 
 -24   5   8       14.44     -128.21    128.21 o 
 -23   5   8       35.38       91.17    111.73 o 
 -22   5   8      226.09      274.74     83.85 o 
 -21   5   8      553.23      585.50     84.86 o 
 -20   5   8     1024.25     1029.76     94.02 o 
 -19   5   8     1264.75     1195.83     89.34 o 
 -18   5   8      212.89      111.93    104.60 o 
 -17   5   8      335.70      182.35     70.82 o 
 -16   5   8       99.28      129.64     54.34 o 
 -15   5   8       10.67       78.15     72.04 o 
 -14   5   8       23.68       11.80     71.23 o 
 -13   5   8        2.15      -33.78     72.86 o 
 -12   5   8       99.36      119.05     47.21 o 
 -11   5   8     1839.86     1756.09    104.40 o 
 -10   5   8      790.78      897.07     84.86 o 
  -9   5   8     2123.54     2017.20    112.74 o 
  -8   5   8        0.60      -38.87     67.57 o 
  -7   5   8      355.63      334.57     53.52 o 
  -6   5   8       26.21       57.59     54.95 o 
  -5   5   8     1654.18     1779.29     97.89 o 
  -4   5   8      179.57      135.54     46.20 o 
  -3   5   8       47.47       50.47     62.48 o 
  -2   5   8     3329.92     3285.47    120.27 o 
  -1   5   8      104.96      145.71     44.37 o 
   0   5   8      133.40      153.77     32.24 o 
   1   5   8       42.51       66.34     44.77 o 
   2   5   8       42.24      153.04     46.40 o 
   3   5   8     1994.18     2118.54    113.15 o 
   4   5   8      329.49      356.75     54.74 o 
   5   5   8      684.21      726.33     59.43 o 
   6   5   8       12.53       51.08     64.92 o 
   7   5   8        0.78       27.47     69.40 o 
   8   5   8       11.31        7.53     66.14 o 
   9   5   8      401.50      480.69     51.49 o 
  10   5   8      408.75      402.75     56.98 o 
  11   5   8      138.15      146.93     55.35 o 
  12   5   8     1477.29     1490.51    103.79 o 
  13   5   8      347.84      118.44    111.12 o 
  14   5   8        2.61     -101.55    101.55 o 
  15   5   8       91.16      -22.59    108.06 o 
  16   5   8       42.43       63.50    103.59 o 
  17   5   8      121.48       29.51    111.12 o 
  18   5   8      376.27      140.02    115.59 o 
  19   5   8       25.39     -114.98    114.98 o 
  20   5   8       42.19      -77.13    123.73 o 
  21   5   8      398.18      415.57     88.53 o 
  22   5   8       16.92     -101.55    166.06 o 
  23   5   8       88.39      -40.30    160.98 o 
  24   5   8       57.93       77.74    148.56 o 
  25   5   8        4.50     -162.20    162.20 o 
 -25   6   8       30.90      132.49    150.60 o 
 -24   6   8       37.10     -156.50    158.53 o 
 -23   6   8       33.89     -118.44    164.23 o 
 -22   6   8      241.14      181.33    166.88 o 
 -21   6   8        4.61       30.93    119.87 o 
 -20   6   8       82.79      131.06    114.98 o 
 -19   6   8      837.08      713.71     95.24 o 
 -18   6   8       26.30        6.11    105.83 o 
 -17   6   8      445.51      390.74     80.79 o 
 -16   6   8      206.19      213.69     79.98 o 
 -15   6   8       68.68     -113.56    113.56 o 
 -14   6   8        0.05      -83.03    109.08 o 
 -13   6   8       33.49      149.38     68.38 o 
 -12   6   8       51.44      -24.83    101.96 o 
 -11   6   8      786.86      758.89     82.01 o 
 -10   6   8      453.17      531.57     61.87 o 
  -9   6   8      172.16        8.55     81.40 o 
  -8   6   8      117.82      111.73     77.33 o 
  -7   6   8       99.26       81.81     79.37 o 
  -6   6   8      102.03      123.94     57.80 o 
  -5   6   8     4074.04     4416.99    156.70 o 
  -4   6   8       32.21      -22.39     81.40 o 
  -3   6   8     1829.87     1956.35    115.39 o 
  -2   6   8      213.94      250.72     57.80 o 
  -1   6   8     1315.15     1423.15    104.40 o 
   0   6   8     1020.96      986.39     58.20 o 
   1   6   8      829.34      851.28     71.43 o 
   2   6   8      126.59       94.43     57.80 o 
   3   6   8     2499.63     2327.35    131.06 o 
   4   6   8       61.05       14.65     89.95 o 
   5   6   8       88.72      136.15     57.59 o 
   6   6   8        7.02      -40.50     79.17 o 
   7   6   8      370.58      284.30     78.96 o 
   8   6   8        8.98       55.97     98.91 o 
   9   6   8      210.80      260.09     79.37 o 
  10   6   8      103.89      152.43    114.98 o 
  11   6   8        5.19      158.13     75.91 o 
  12   6   8       19.15       63.90    118.85 o 
  13   6   8      509.74      483.74     94.43 o 
  14   6   8      175.09       91.78    116.81 o 
  15   6   8      151.08      130.04    112.54 o 
  16   6   8      151.97      240.55     85.68 o 
  17   6   8      803.25      748.71     99.72 o 
  18   6   8       47.55       98.91    123.12 o 
  19   6   8       14.73      154.26    168.30 o 
  20   6   8        4.08       21.98    161.79 o 
  21   6   8      146.43      221.01    159.76 o 
  22   6   8       54.52      -72.86    160.37 o 
 -21   7   8      276.15      205.34    164.84 o 
 -20   7   8       15.28       78.15    114.78 o 
 -19   7   8       40.73      235.87    163.83 o 
 -18   7   8      685.06      665.48    129.64 o 
 -17   7   8      180.80      300.38    117.43 o 
 -16   7   8      118.64        1.42    122.31 o 
 -15   7   8       20.50      105.62    107.66 o 
 -14   7   8        0.03      -61.46    110.30 o 
 -13   7   8      318.44      395.22     79.57 o 
 -12   7   8       10.53     -106.44    106.44 o 
 -11   7   8       29.79       25.64    103.79 o 
 -10   7   8       49.96       13.84    105.42 o 
  -9   7   8       13.36      -38.06    102.77 o 
  -8   7   8      260.73      325.41     83.03 o 
  -7   7   8      272.80      175.43    122.72 o 
  -6   7   8      117.67      -79.37    117.22 o 
  -5   7   8      143.60       17.71    113.36 o 
  -4   7   8      214.00      -31.95    119.26 o 
  -3   7   8       92.09      -63.70    113.36 o 
  -2   7   8       10.09      136.35    103.18 o 
  -1   7   8     1095.42     1124.80     88.73 o 
   0   7   8       33.02      -65.44     79.33 o 
   1   7   8        6.88      -60.24    110.30 o 
   2   7   8      200.74      118.85    122.11 o 
   3   7   8     2048.54     1784.58    149.58 o 
   4   7   8      569.88      451.18     91.38 o 
   5   7   8      426.60      405.80     86.70 o 
   6   7   8      335.85      386.26     82.01 o 
   7   7   8      830.89      785.55     89.54 o 
   8   7   8       47.55     -109.49    109.49 o 
   9   7   8      524.08      586.11     85.88 o 
  10   7   8        6.21     -116.00    116.00 o 
  11   7   8      498.18      502.67     92.80 o 
  12   7   8      213.53      335.59     86.49 o 
  13   7   8       70.26        6.11    121.09 o 
  14   7   8       97.21      143.68    175.83 o 
  15   7   8      145.12      142.86    164.44 o 
  16   7   8      270.89      372.42    117.43 o 
  17   7   8        9.03       48.03    163.22 o 
  18   7   8        0.02      173.39    108.47 o 
 -16   8   8       74.78      -55.76    166.68 o 
 -15   8   8       44.05      -75.30    161.59 o 
 -14   8   8       15.10       24.01    157.11 o 
 -13   8   8      109.15      301.60    114.78 o 
 -12   8   8        2.64       68.58    158.33 o 
 -11   8   8      768.01      936.35    129.64 o 
 -10   8   8      364.56      289.80    124.96 o 
  -9   8   8      183.64      265.78    177.66 o 
  -8   8   8      130.76      153.85    168.71 o 
  -7   8   8      521.26      313.00    121.09 o 
  -6   8   8      184.95      319.51     87.92 o 
  -5   8   8      178.11       65.73    129.43 o 
  -4   8   8       80.75     -106.44    125.16 o 
  -3   8   8       88.15       93.00    125.57 o 
  -2   8   8        9.10       79.37    116.81 o 
  -1   8   8       69.89      -30.93    120.68 o 
   0   8   8       76.24      -56.45     92.08 o 
   1   8   8      183.72      244.21     91.99 o 
   2   8   8      536.11      525.46    102.37 o 
   3   8   8        0.10     -163.62    163.62 o 
   4   8   8       71.31      -44.16    176.04 o 
   5   8   8      577.03      530.35    122.92 o 
   6   8   8       32.18      -64.72    176.85 o 
   7   8   8        3.46     -171.56    171.56 o 
   8   8   8      308.61      144.29    173.19 o 
   9   8   8     1166.29     1244.26    131.87 o 
  10   8   8       20.31      170.34    109.29 o 
  11   8   8      504.50      588.15    116.20 o 
  12   8   8      386.15      -35.61    176.24 o 
 -33   1   9        4.46      -65.53    138.79 o 
 -32   1   9        2.09      -97.28    142.25 o 
 -31   1   9        1.31      136.96    140.02 o 
 -30   1   9      251.74      230.58     73.87 o 
 -29   1   9      277.42      338.03     70.82 o 
 -28   1   9      293.42      358.99     67.16 o 
 -27   1   9       23.80      100.53     78.96 o 
 -26   1   9      107.65       73.67     79.78 o 
 -25   1   9        0.01       20.55     67.36 o 
 -24   1   9      359.65      401.32     53.32 o 
 -23   1   9      163.74      152.84     46.20 o 
 -22   1   9     2548.66     2394.50    113.97 o 
 -21   1   9      452.96      384.84     48.84 o 
 -20   1   9     1205.90     1238.36     83.85 o 
 -19   1   9     2687.63     2800.91    108.47 o 
 -18   1   9      530.56      589.16     43.75 o 
 -17   1   9      189.73      182.80     31.82 o 
 -16   1   9      186.06      193.50     33.48 o 
 -15   1   9     1661.11     1756.65     61.36 o 
 -14   1   9     4720.44     5068.81    183.46 o 
 -13   1   9     1130.61     1104.26    113.66 o 
 -12   1   9      232.08      245.07     48.84 o 
 -11   1   9     1098.07     1197.90     51.54 o 
 -10   1   9       21.60       40.69     22.99 o 
  -9   1   9     1040.95     1002.45     48.98 o 
  -8   1   9       20.57       38.10     26.66 o 
  -7   1   9       11.97       66.27     36.02 o 
  -6   1   9      535.23      614.08     32.14 o 
  -5   1   9       42.56       21.12     24.55 o 
  -4   1   9      447.80      409.83     33.07 o 
  -3   1   9      770.27      740.53     37.11 o 
  -2   1   9      436.65      370.44     22.75 o 
  -1   1   9      876.65      937.36     59.43 o 
   0   1   9      903.18      833.24     36.09 o 
   1   1   9      676.24      841.98     90.77 o 
   2   1   9        6.88        8.68     29.52 o 
   3   1   9      241.81      177.25     46.30 o 
   4   1   9      380.99      428.46     27.44 o 
   5   1   9      801.15      783.35     44.62 o 
   6   1   9        5.01      -39.64     39.64 o 
   7   1   9      958.70      975.83     98.30 o 
   8   1   9       28.61       28.75     41.01 o 
   9   1   9       17.66       32.44     41.01 o 
  10   1   9       87.05       14.83     40.73 o 
  11   1   9      865.22      882.89     46.12 o 
  12   1   9     2396.00     2135.92     74.38 o 
  13   1   9      263.98      177.98     52.30 o 
  14   1   9      537.23      614.60     48.64 o 
  15   1   9       11.67       17.71     59.63 o 
  16   1   9        7.63       64.31     65.94 o 
  17   1   9      419.46      452.40     56.78 o 
  18   1   9      434.92      467.26     54.13 o 
  19   1   9        6.33       83.03     61.66 o 
  20   1   9      417.85      444.26     54.95 o 
  21   1   9       12.85       32.97     72.25 o 
  22   1   9      386.73      358.79     61.26 o 
  23   1   9       51.68       63.90     80.18 o 
  24   1   9       53.61        0.00     97.28 o 
  25   1   9       15.69      105.01     97.69 o 
  26   1   9       30.55       31.34     98.50 o 
  27   1   9       23.19       77.33    139.40 o 
  28   1   9      134.61      166.47    143.07 o 
  29   1   9      351.18      375.27    105.83 o 
 -33   2   9      129.80      -28.69    155.07 o 
 -32   2   9       10.94      -45.38    136.96 o 
 -31   2   9      157.97      244.21    105.21 o 
 -30   2   9      116.63       44.37    113.97 o 
 -29   2   9       52.90      -66.75    105.83 o 
 -28   2   9      148.24       55.15    109.69 o 
 -27   2   9        1.66      -75.30     86.29 o 
 -26   2   9      252.38      276.37     63.09 o 
 -25   2   9      477.93      480.49     68.38 o 
 -24   2   9      307.45      202.09     63.70 o 
 -23   2   9     1543.28     1328.72     97.69 o 
 -22   2   9      155.97      158.33     45.18 o 
 -21   2   9      860.01      798.37     54.95 o 
 -20   2   9      193.83      143.47     40.91 o 
 -19   2   9        3.62       32.36     49.05 o 
 -18   2   9       65.18       62.27     51.69 o 
 -17   2   9      420.18      472.14     42.13 o 
 -16   2   9      415.75      372.39     36.65 o 
 -15   2   9      757.55      794.95     65.63 o 
 -14   2   9     5084.83     5005.28    239.02 o 
 -13   2   9       92.64       83.35     28.20 o 
 -12   2   9       59.12       30.97     27.39 o 
 -11   2   9     8697.23     8971.82    342.20 o 
 -10   2   9      558.23      654.46     41.98 o 
  -9   2   9     1496.43     1462.95     61.89 o 
  -8   2   9      227.82      284.88     57.70 o 
  -7   2   9     1013.72     1118.39     50.11 o 
  -6   2   9     9365.82     9518.33    469.30 o 
  -5   2   9        0.00      -32.88     32.88 o 
  -4   2   9      319.28      328.49     26.57 o 
  -3   2   9      612.18      692.59     36.28 o 
  -2   2   9     1645.81     1706.32     53.53 o 
  -1   2   9     7387.71     7556.61    233.12 o 
   0   2   9      220.57      281.29     21.72 o 
   1   2   9     5105.97     5112.34    220.71 o 
   2   2   9      545.71      480.47     46.10 o 
   3   2   9     1762.25     1678.11     58.87 o 
   4   2   9      460.08      360.48     66.85 o 
   5   2   9      654.77      655.83     54.85 o 
   6   2   9    11362.99    11213.86    604.83 o 
   7   2   9     2562.53     2358.95     66.25 o 
   8   2   9     2214.37     2275.30     67.28 o 
   9   2   9     1651.04     1489.33     60.05 o 
  10   2   9      562.59      537.39     36.05 o 
  11   2   9     1703.82     1656.84     91.48 o 
  12   2   9       37.29       97.07     32.78 o 
  13   2   9      970.18      957.92     76.72 o 
  14   2   9      174.07       43.96     62.68 o 
  15   2   9      724.36      848.43     80.18 o 
  16   2   9      490.57      512.03     51.49 o 
  17   2   9      625.53      604.02     56.78 o 
  18   2   9        2.52      -65.73     65.73 o 
  19   2   9        5.31      -12.41     64.51 o 
  20   2   9       58.28      -16.89     85.47 o 
  21   2   9       19.08        0.00     76.32 o 
  22   2   9       40.59       49.86     85.07 o 
  23   2   9      545.82      476.01     70.21 o 
  24   2   9       24.56       79.78    105.42 o 
  25   2   9      260.40      119.46    112.34 o 
  26   2   9       97.11      -85.27    109.90 o 
  27   2   9      143.47     -157.72    157.72 o 
  28   2   9        0.02      -33.58    140.83 o 
  29   2   9        0.47       -4.48    141.03 o 
 -32   3   9        0.22     -149.58    149.58 o 
 -31   3   9       36.15      189.88    143.47 o 
 -30   3   9       34.73       46.40    150.60 o 
 -29   3   9       59.26      -37.45    117.02 o 
 -28   3   9      291.76      407.83     81.00 o 
 -27   3   9        1.46       20.15    109.69 o 
 -26   3   9      222.06      264.16     71.84 o 
 -25   3   9       42.38      103.38     62.27 o 
 -24   3   9      250.24      251.13     62.88 o 
 -23   3   9     1428.92     1194.40    116.81 o 
 -22   3   9      754.53      634.55     70.82 o 
 -21   3   9      478.69      426.76     62.48 o 
 -20   3   9     1101.65     1033.02     98.30 o 
 -19   3   9     2045.07     2008.65    111.93 o 
 -18   3   9     1720.16     1633.37    110.10 o 
 -17   3   9      389.38      420.66     52.91 o 
 -16   3   9       21.30      116.41     81.81 o 
 -15   3   9       23.01       14.65     68.58 o 
 -14   3   9       61.71       19.03    216.03 o 
 -13   3   9      415.65      445.11     39.34 o 
 -12   3   9       77.73       62.58     87.20 o 
 -11   3   9      816.95      821.30     90.66 o 
 -10   3   9        3.67       13.07     43.37 o 
  -9   3   9     1092.85      993.88     57.41 o 
  -8   3   9        9.27        1.40     41.20 o 
  -7   3   9     6941.16     6326.02    489.44 o 
  -6   3   9      830.68      818.23     50.22 o 
  -5   3   9      814.18      833.63     47.82 o 
  -4   3   9       80.79      139.12     30.24 o 
  -3   3   9      910.94      817.74     46.10 o 
  -2   3   9     1402.22     1442.15    155.38 o 
  -1   3   9      184.92      222.13     32.06 o 
   0   3   9     8371.30     9163.10    106.19 o 
   1   3   9      281.57      268.70     29.83 o 
   2   3   9     3415.45     3528.58    172.88 o 
   3   3   9     4479.24     4215.33     82.26 o 
   4   3   9      436.80      514.53     88.12 o 
   5   3   9     2305.02     2226.90    106.54 o 
   6   3   9      116.76       99.85     31.23 o 
   7   3   9      592.45      510.54     36.07 o 
   8   3   9      647.13      555.85     49.25 o 
   9   3   9      430.68      425.64     57.90 o 
  10   3   9      512.32      560.33     41.01 o 
  11   3   9      194.82       68.58     64.31 o 
  12   3   9      154.07       90.97     62.07 o 
  13   3   9       11.50       41.92     57.19 o 
  14   3   9      162.03      201.07     43.14 o 
  15   3   9       77.24       73.26     44.37 o 
  16   3   9      104.88       88.53     68.79 o 
  17   3   9      218.01      195.57     49.05 o 
  18   3   9       13.66       -4.07     65.73 o 
  19   3   9       44.48       38.46     86.29 o 
  20   3   9        0.01      102.98     59.43 o 
  21   3   9      233.61      213.69     67.77 o 
  22   3   9      594.21      530.96     80.39 o 
  23   3   9      335.94      338.23     80.39 o 
  24   3   9      155.74       63.29    118.65 o 
  25   3   9      126.45      177.66     88.12 o 
  26   3   9        9.74     -112.34    145.92 o 
  27   3   9       33.73     -156.50    156.50 o 
  28   3   9      171.82      393.59    105.21 o 
 -30   4   9       42.32      162.60    143.47 o 
 -29   4   9       11.73     -135.13    157.92 o 
 -28   4   9      526.57      497.18    119.46 o 
 -27   4   9        0.73     -106.64    123.12 o 
 -26   4   9      170.40      177.46     81.61 o 
 -25   4   9      299.67      100.13    117.22 o 
 -24   4   9       17.63       76.52     99.11 o 
 -23   4   9        4.96       31.54     95.04 o 
 -22   4   9      257.07      279.01     69.60 o 
 -21   4   9      567.86      465.22     73.47 o 
 -20   4   9       37.43       98.50     93.21 o 
 -19   4   9      247.40      274.74     49.05 o 
 -18   4   9      499.04      486.19     47.62 o 
 -17   4   9        1.92      -48.23     52.71 o 
 -16   4   9      308.65      327.65     48.03 o 
 -15   4   9      641.82      616.64     51.28 o 
 -14   4   9      718.22      787.18     69.19 o 
 -13   4   9      274.37      226.10     51.49 o 
 -12   4   9      537.66      478.45     55.97 o 
 -11   4   9     1112.66     1012.46     86.29 o 
 -10   4   9      368.20      405.80     52.51 o 
  -9   4   9      312.98      287.89     43.22 o 
  -8   4   9      340.46      387.90     39.89 o 
  -7   4   9      653.90      602.22     42.08 o 
  -6   4   9      143.34      171.12     38.16 o 
  -5   4   9      290.67      222.62     36.71 o 
  -4   4   9     1971.98     1991.51    204.73 o 
  -3   4   9     1372.12     1446.76    159.15 o 
  -2   4   9      396.35      391.55     36.89 o 
  -1   4   9      385.36      390.97     38.17 o 
   0   4   9     1052.72     1156.55     52.19 o 
   1   4   9       42.42      -45.52     45.52 o 
   2   4   9       44.30      125.14    107.76 o 
   3   4   9      324.51      311.15     36.61 o 
   4   4   9      395.08      438.99     37.41 o 
   5   4   9     1215.78     1228.75     69.69 o 
   6   4   9      301.01      318.90     44.37 o 
   7   4   9      522.84      501.45     49.25 o 
   8   4   9        3.29       -2.85     61.46 o 
   9   4   9       77.13       89.54     62.27 o 
  10   4   9       44.30       89.95     42.13 o 
  11   4   9        1.80       97.69     41.11 o 
  12   4   9     1288.20     1284.35     99.72 o 
  13   4   9     2115.11     2160.47    116.61 o 
  14   4   9      159.46       15.26     78.15 o 
  15   4   9      373.99      344.14     55.97 o 
  16   4   9       24.94       20.15     90.97 o 
  17   4   9        7.56       21.37     91.99 o 
  18   4   9      278.42       54.74    104.60 o 
  19   4   9       13.87      -70.01    101.76 o 
  20   4   9        0.19      -15.06    109.69 o 
  21   4   9       34.77      109.90    109.90 o 
  22   4   9      234.75      260.29     86.08 o 
  23   4   9      158.01       50.06    127.80 o 
  24   4   9        5.62     -165.25    167.90 o 
  25   4   9      108.51       63.09    148.97 o 
  26   4   9       50.41      -25.03    145.51 o 
 -28   5   9       10.87      -14.04    150.80 o 
 -27   5   9      247.72      155.28    161.99 o 
 -26   5   9      141.68       12.62    161.99 o 
 -25   5   9        0.99     -161.99    161.99 o 
 -24   5   9       54.79      142.86    110.91 o 
 -23   5   9      263.74      163.01     83.24 o 
 -22   5   9       36.41      -68.79    109.69 o 
 -21   5   9      261.23      -72.04    119.66 o 
 -20   5   9      558.05      527.91     84.66 o 
 -19   5   9      258.30       59.22     81.00 o 
 -18   5   9      231.93       86.29     76.72 o 
 -17   5   9      240.31      199.44     73.06 o 
 -16   5   9       33.41      -61.26     73.87 o 
 -15   5   9       78.67       44.37     70.62 o 
 -14   5   9      241.01      270.26     52.51 o 
 -13   5   9       57.29        0.61     69.40 o 
 -12   5   9     1822.73     1784.38    107.86 o 
 -11   5   9      111.18      -21.17     72.25 o 
 -10   5   9        9.02       62.48     64.31 o 
  -9   5   9      828.67      919.87     83.03 o 
  -8   5   9       91.71        6.72     70.21 o 
  -7   5   9      182.71      159.76     48.23 o 
  -6   5   9       23.00       61.66     44.57 o 
  -5   5   9     1178.89     1188.30     93.41 o 
  -4   5   9      332.06      280.03     53.73 o 
  -3   5   9      113.45       18.93     69.40 o 
  -2   5   9       58.04       66.95     67.36 o 
  -1   5   9     1357.91     1177.71     93.41 o 
   0   5   9      400.72      440.45     38.83 o 
   1   5   9        8.52      -49.05     69.60 o 
   2   5   9        0.69       -7.33     68.18 o 
   3   5   9        5.96      -36.22     68.58 o 
   4   5   9      345.12      404.78     53.52 o 
   5   5   9       43.18        6.51     73.47 o 
   6   5   9      135.55      129.03     47.42 o 
   7   5   9       77.00      100.53     51.08 o 
   8   5   9     1730.32     1794.76    100.94 o 
   9   5   9      393.98      314.63     60.44 o 
  10   5   9     3272.56     2809.66    132.49 o 
  11   5   9      777.35      812.41     65.94 o 
  12   5   9      767.43      801.22     67.16 o 
  13   5   9       78.05      -45.18     96.26 o 
  14   5   9      299.40      364.69     73.06 o 
  15   5   9      187.75      130.86    108.67 o 
  16   5   9       21.73     -112.13    112.13 o 
  17   5   9        3.89       57.59    102.98 o 
  18   5   9       75.40      -68.79    118.04 o 
  19   5   9       10.39     -112.13    112.13 o 
  20   5   9        1.53      -37.85    119.05 o 
  21   5   9       51.83       49.45    162.40 o 
  22   5   9       11.20     -170.95    170.95 o 
  23   5   9        0.21      125.57    152.02 o 
  24   5   9        2.41      -56.78    156.91 o 
 -25   6   9       21.53      -44.57    155.89 o 
 -24   6   9        0.62      -28.49    151.82 o 
 -23   6   9       35.55      -28.69    162.20 o 
 -22   6   9       54.93       87.92    165.25 o 
 -21   6   9      101.46       71.64    123.53 o 
 -20   6   9      670.96      648.79     92.80 o 
 -19   6   9       53.46      -37.24    118.65 o 
 -18   6   9      228.94      234.24     81.61 o 
 -17   6   9        4.77      -78.15    113.36 o 
 -16   6   9        2.87      -27.47    120.48 o 
 -15   6   9       11.26        8.55    112.95 o 
 -14   6   9        1.85     -113.76    113.76 o 
 -13   6   9       17.68       51.69    101.14 o 
 -12   6   9      440.47      381.18     78.35 o 
 -11   6   9        2.90      -37.45    102.16 o 
 -10   6   9      236.73      258.87     73.67 o 
  -9   6   9       40.85      -40.91     80.18 o 
  -8   6   9       12.38      -35.82     84.46 o 
  -7   6   9      163.48      167.90     57.39 o 
  -6   6   9      161.48      239.74     54.95 o 
  -5   6   9       66.64      101.35     74.48 o 
  -4   6   9       23.03      -70.41     77.94 o 
  -3   6   9       13.23      108.47     74.48 o 
  -2   6   9     1358.25     1272.96    109.29 o 
  -1   6   9        3.66      -82.83     82.83 o 
   0   6   9        4.91      100.89     53.48 o 
   1   6   9       93.10       89.54     79.98 o 
   2   6   9       66.31      -81.81     81.81 o 
   3   6   9       58.91       96.26     78.56 o 
   4   6   9        5.75      -27.68     86.90 o 
   5   6   9      197.79      220.61     62.27 o 
   6   6   9      609.89      389.32     81.00 o 
   7   6   9      708.96      619.28     81.40 o 
   8   6   9      103.58       51.69    102.77 o 
   9   6   9      718.55      602.80     87.92 o 
  10   6   9        1.98      234.44     80.18 o 
  11   6   9      435.26      555.99     82.22 o 
  12   6   9      123.62      255.20     80.79 o 
  13   6   9      749.42      642.69     90.77 o 
  14   6   9      623.40      559.45     86.08 o 
  15   6   9       64.33       60.65    118.04 o 
  16   6   9      164.12      189.06    126.58 o 
  17   6   9        0.39      -36.22    128.01 o 
  18   6   9       18.10       -1.22    166.47 o 
  19   6   9       95.68        0.00    164.84 o 
  20   6   9       13.52       77.74    157.92 o 
  21   6   9       20.35      229.56    155.28 o 
 -21   7   9      435.38      579.39    122.51 o 
 -20   7   9     1693.02     1972.83    189.26 o 
 -19   7   9        1.20       51.28    159.15 o 
 -18   7   9       18.89       46.60    166.06 o 
 -17   7   9      267.32       -7.12    187.64 o 
 -16   7   9        0.03      -31.95    114.58 o 
 -15   7   9       66.39      164.64     76.72 o 
 -14   7   9        0.59       26.66    101.35 o 
 -13   7   9      488.32      611.55     84.66 o 
 -12   7   9       11.11      105.83    105.83 o 
 -11   7   9        2.17       -9.36    100.53 o 
 -10   7   9      165.05      187.23     73.26 o 
  -9   7   9       58.87       66.95    101.14 o 
  -8   7   9        0.14       71.64     90.16 o 
  -7   7   9        0.12        9.97    106.84 o 
  -6   7   9       84.79      132.28    106.03 o 
  -5   7   9       88.98      189.67     77.13 o 
  -4   7   9      589.66      672.81     87.92 o 
  -3   7   9      100.74       77.74    118.24 o 
  -2   7   9     1183.93     1384.48    128.42 o 
  -1   7   9       18.37       87.10    108.67 o 
   0   7   9      146.37      212.90    134.52 o 
   1   7   9        3.49      -43.35    115.59 o 
   2   7   9       21.49      141.64    105.62 o 
   3   7   9       40.99       17.30     81.00 o 
   4   7   9      115.86       62.07    106.64 o 
   5   7   9      861.39      730.20     87.10 o 
   6   7   9       45.61       33.17    100.33 o 
   7   7   9       56.16      -14.25    114.78 o 
   8   7   9       66.61      125.97    112.54 o 
   9   7   9      658.42      836.83     87.92 o 
  10   7   9      364.93      306.08     86.29 o 
  11   7   9      447.06      555.79     88.73 o 
  12   7   9       98.30      182.75     86.90 o 
  13   7   9       20.93      -51.28    174.00 o 
  14   7   9      286.49      222.84    175.22 o 
  15   7   9        9.30       97.89    157.92 o 
  16   7   9       25.01      101.35    165.05 o 
  17   7   9       81.13      112.13    166.47 o 
 -15   8   9       59.21      191.30    164.64 o 
 -14   8   9       57.55       59.22    160.57 o 
 -13   8   9        0.00      -64.11    166.68 o 
 -12   8   9        5.87      109.29    157.52 o 
 -11   8   9        6.62      155.07    158.13 o 
 -10   8   9      156.00      -28.49    179.90 o 
  -9   8   9      208.59      148.16    174.00 o 
  -8   8   9      424.03      498.19    128.62 o 
  -7   8   9      585.27      620.50    128.82 o 
  -6   8   9      100.89      261.92    116.41 o 
  -5   8   9      173.61      159.15    167.29 o 
  -4   8   9        1.54      186.82    152.43 o 
  -3   8   9       63.34      164.44    128.82 o 
  -2   8   9        7.92     -130.25    130.25 o 
  -1   8   9       47.83      158.74    120.07 o 
   0   8   9      304.36      355.12     83.39 o 
   1   8   9        6.25      -43.96    165.05 o 
   2   8   9        1.02      176.44    172.78 o 
   3   8   9      324.15      323.58    121.29 o 
   4   8   9      106.51     -181.73    181.73 o 
   5   8   9      265.14      170.75    174.41 o 
   6   8   9        9.65      137.17    160.16 o 
   7   8   9        5.30       97.28    157.72 o 
   8   8   9      370.25      296.51    117.22 o 
   9   8   9       13.27      143.68    159.35 o 
  10   8   9      469.57      472.75    117.02 o 
  11   8   9        1.30       25.64    159.35 o 
 -34   0  10        2.32       37.85    130.25 o 
 -33   0  10        0.36       71.84    124.96 o 
 -32   0  10        0.23      -73.06    134.11 o 
 -31   0  10      233.95      126.18    135.33 o 
 -30   0  10      216.64      172.98    134.11 o 
 -29   0  10       35.52       20.76    127.80 o 
 -28   0  10        1.87      -66.75    111.73 o 
 -27   0  10      186.66      200.25     49.05 o 
 -26   0  10     1278.87     1319.56    110.91 o 
 -25   0  10      504.43      591.81     56.37 o 
 -24   0  10      567.10      620.91     53.93 o 
 -23   0  10        1.84       49.25     54.54 o 
 -22   0  10      663.21      790.03     72.04 o 
 -21   0  10        7.51        0.00     52.71 o 
 -20   0  10        5.96       48.23     52.71 o 
 -19   0  10      527.91      552.53     47.82 o 
 -18   0  10     2622.82     2453.11    101.35 o 
 -17   0  10     2105.24     2068.44     70.51 o 
 -16   0  10       98.23      122.68     31.54 o 
 -15   0  10      403.31      428.61     31.11 o 
 -14   0  10      207.17      251.32     68.38 o 
 -13   0  10     3608.65     4172.68     81.30 o 
 -12   0  10        2.20       29.37     35.78 o 
 -11   0  10     3159.60     3486.06     78.43 o 
 -10   0  10     7754.11     8543.06    100.33 o 
  -9   0  10      175.78      245.82     25.58 o 
  -8   0  10    19045.34    19549.47    511.32 o 
  -7   0  10       52.69       -4.48     32.82 o 
  -6   0  10       75.58       90.14     20.83 o 
  -5   0  10        1.86      -28.31     28.31 o 
  -4   0  10     3304.88     3066.95     91.78 o 
  -3   0  10     1934.45     2332.16     51.69 o 
  -2   0  10     1131.79     1076.35     40.04 o 
  -1   0  10       67.88       98.81     20.05 o 
   0   0  10      120.87      188.21     18.92 o 
   1   0  10     1748.64     1820.57     81.91 o 
   2   0  10      430.04      333.61     25.72 o 
   3   0  10     1128.52     1224.27     46.23 o 
   4   0  10     2011.75     2125.15     68.79 o 
   5   0  10        0.76       15.66     35.82 o 
   6   0  10        9.75       82.44    109.29 o 
   7   0  10     1004.41     1046.51     81.61 o 
   8   0  10      192.45      133.75     50.37 o 
   9   0  10      114.47       80.91     35.40 o 
  10   0  10     1077.16     1054.32     54.27 o 
  11   0  10      537.77      566.70     36.02 o 
  12   0  10      157.17      105.43     35.60 o 
  13   0  10      481.32      482.45     50.88 o 
  14   0  10      588.64      660.80     53.73 o 
  15   0  10        1.10       69.19     44.98 o 
  16   0  10     1780.64     1823.86    103.38 o 
  17   0  10      609.41      603.41     57.59 o 
  18   0  10      396.23      389.93     55.15 o 
  19   0  10      225.39      304.66     51.90 o 
  20   0  10      893.28      787.18     66.95 o 
  21   0  10     1836.86     1647.01    104.40 o 
  22   0  10      328.13      398.88     55.76 o 
  23   0  10      908.54      950.39     93.21 o 
  24   0  10        0.65       38.46     89.34 o 
  25   0  10      223.10      179.90     68.18 o 
  26   0  10      405.43      331.52     71.23 o 
  27   0  10      308.16      306.89    106.64 o 
  28   0  10        0.12       51.49    126.58 o 
  29   0  10       14.09       47.62    124.96 o 
 -33   1  10      378.61      323.38    103.79 o 
 -32   1  10        0.02       17.30    133.10 o 
 -31   1  10      261.55       10.99    156.91 o 
 -30   1  10       58.22      213.48     71.43 o 
 -29   1  10        0.00      -85.68     97.28 o 
 -28   1  10        0.02       86.29     93.00 o 
 -27   1  10      294.97      248.49     60.24 o 
 -26   1  10        3.20      -13.84     74.28 o 
 -25   1  10        0.37      -12.01     72.25 o 
 -24   1  10      145.76       70.21     44.37 o 
 -23   1  10      595.39      582.04     51.90 o 
 -22   1  10      544.92      459.53     48.84 o 
 -21   1  10       73.73       62.07     55.56 o 
 -20   1  10      434.81      391.76     43.96 o 
 -19   1  10       60.56      -12.21     50.88 o 
 -18   1  10       73.02       83.24     37.24 o 
 -17   1  10      113.38      118.11     75.81 o 
 -16   1  10      193.71      243.40     80.59 o 
 -15   1  10       68.62       66.82     36.84 o 
 -14   1  10        0.03       25.20     34.44 o 
 -13   1  10      989.01      996.94     50.52 o 
 -12   1  10     4206.66     4329.52     80.67 o 
 -11   1  10      234.43      330.33     51.28 o 
 -10   1  10      220.01      288.32     29.36 o 
  -9   1  10     6066.08     6393.24    278.81 o 
  -8   1  10       41.56       30.20     32.85 o 
  -7   1  10      874.12      955.38     96.46 o 
  -6   1  10     2718.09     2648.77     58.42 o 
  -5   1  10     2772.34     2852.47    149.99 o 
  -4   1  10       65.55      106.82     20.87 o 
  -3   1  10      435.30      502.28     45.28 o 
  -2   1  10       92.19       54.80     30.40 o 
  -1   1  10       19.62       22.05     28.81 o 
   0   1  10      426.53      446.03     38.46 o 
   1   1  10     3213.16     3118.57     62.70 o 
   2   1  10      463.26      453.06     28.86 o 
   3   1  10     3462.32     3434.13    111.42 o 
   4   1  10     1918.32     1881.69     58.67 o 
   5   1  10      887.72      804.57     45.50 o 
   6   1  10     1147.61     1152.70     59.02 o 
   7   1  10      632.17      586.51     44.54 o 
   8   1  10      313.00      344.07     78.66 o 
   9   1  10     1470.61     1561.44     59.41 o 
  10   1  10       86.52      -16.89     41.26 o 
  11   1  10        8.02        6.42     41.98 o 
  12   1  10        1.46      -25.59     44.39 o 
  13   1  10      374.07      444.24     90.16 o 
  14   1  10       97.10       81.61     61.05 o 
  15   1  10      935.84      836.63     80.79 o 
  16   1  10       21.51       57.39     68.79 o 
  17   1  10      268.93      323.58     52.30 o 
  18   1  10       32.17       10.38     68.99 o 
  19   1  10      116.49      194.35     52.30 o 
  20   1  10       73.39        8.14     68.79 o 
  21   1  10      162.32      109.08     56.17 o 
  22   1  10        7.63      -35.41     84.05 o 
  23   1  10       92.12      143.47     57.19 o 
  24   1  10      370.52      413.53     76.32 o 
  25   1  10        2.30      -67.97    106.03 o 
  26   1  10      145.47       -1.22    112.34 o 
  27   1  10       17.38     -136.56    151.62 o 
  28   1  10       35.48      -42.53    134.32 o 
  29   1  10      108.95      108.06    137.78 o 
 -33   2  10      668.96      784.74    112.74 o 
 -32   2  10        6.59       71.64    132.49 o 
 -31   2  10        9.26      -84.05    148.36 o 
 -30   2  10        1.39     -112.95    112.95 o 
 -29   2  10       18.95       68.18    106.03 o 
 -28   2  10       22.65      -35.00    102.16 o 
 -27   2  10      351.90      369.98     76.11 o 
 -26   2  10      195.50      146.12     64.51 o 
 -25   2  10        7.55      104.40     84.25 o 
 -24   2  10       20.55      -83.85     83.85 o 
 -23   2  10      188.93      271.48     44.98 o 
 -22   2  10      287.65      320.33     45.18 o 
 -21   2  10     1074.47     1149.63     88.53 o 
 -20   2  10      370.02      310.56     43.96 o 
 -19   2  10      250.09      280.23     40.09 o 
 -18   2  10        2.02      -53.73     53.73 o 
 -17   2  10      135.28      102.37     37.04 o 
 -16   2  10       98.63      142.58     32.97 o 
 -15   2  10      155.03      162.38     55.56 o 
 -14   2  10     1307.20     1371.89    143.07 o 
 -13   2  10     1401.37     1624.68    153.14 o 
 -12   2  10     3271.79     3270.96     76.26 o 
 -11   2  10     1781.94     2048.85     64.25 o 
 -10   2  10     1636.03     1789.48     58.83 o 
  -9   2  10      634.22      727.43     74.18 o 
  -8   2  10     3552.68     4014.85    129.43 o 
  -7   2  10     7674.67     8333.13    328.77 o 
  -6   2  10     6903.55     6822.51    415.87 o 
  -5   2  10       40.65      -19.70     50.47 o 
  -4   2  10      594.41      551.48     36.44 o 
  -3   2  10     1119.47     1103.96     48.51 o 
  -2   2  10      642.90      720.89     40.30 o 
  -1   2  10        0.26       64.08     23.54 o 
   0   2  10      888.53      900.34     39.99 o 
   1   2  10        2.37        2.68     39.74 o 
   2   2  10      991.20      896.09     50.81 o 
   3   2  10     1797.54     1719.77    234.24 o 
   4   2  10      753.16      646.34     47.01 o 
   5   2  10     1012.33      945.06     54.85 o 
   6   2  10      142.67      146.53     27.54 o 
   7   2  10      567.64      494.17     33.43 o 
   8   2  10      428.38      493.50     73.47 o 
   9   2  10     1292.31     1370.57     62.38 o 
  10   2  10       12.16       51.51     35.11 o 
  11   2  10      222.49      252.29     33.95 o 
  12   2  10      124.02       86.90     43.35 o 
  13   2  10        0.18        3.66     62.48 o 
  14   2  10      142.99      172.17     45.18 o 
  15   2  10      114.94       47.21     65.94 o 
  16   2  10      187.02      207.38     47.21 o 
  17   2  10      456.02      481.51     54.95 o 
  18   2  10      812.24      747.49     61.26 o 
  19   2  10       25.96       56.98     67.77 o 
  20   2  10      342.64      174.82     63.70 o 
  21   2  10       33.24       94.23     87.51 o 
  22   2  10      398.54      350.44     68.58 o 
  23   2  10      259.84      339.86     71.03 o 
  24   2  10       23.31       40.09    104.40 o 
  25   2  10        7.19      -32.36    109.49 o 
  26   2  10      135.58      259.88    107.66 o 
  27   2  10      122.91      256.42    102.98 o 
  28   2  10       22.17      -54.13    145.92 o 
 -32   3  10        7.27       19.33    149.99 o 
 -31   3  10       21.78      202.70    144.29 o 
 -30   3  10      300.01      360.42    109.29 o 
 -29   3  10       40.77       84.86    105.01 o 
 -28   3  10      243.96      115.80    116.61 o 
 -27   3  10      408.15      418.82     80.18 o 
 -26   3  10        3.23       67.36    105.83 o 
 -25   3  10       68.84      -66.14     94.43 o 
 -24   3  10      109.86       85.27     61.87 o 
 -23   3  10       67.40      113.36     57.19 o 
 -22   3  10        4.36      -16.48     85.47 o 
 -21   3  10       48.43       26.86     71.64 o 
 -20   3  10      816.78      860.04     63.50 o 
 -19   3  10       19.43      -72.04     72.04 o 
 -18   3  10       55.32       13.43     73.87 o 
 -17   3  10     4103.87     4375.68    140.02 o 
 -16   3  10       50.78      -67.16     74.48 o 
 -15   3  10      237.60      229.15     55.56 o 
 -14   3  10      393.33      471.94     50.27 o 
 -13   3  10      866.21      867.84     63.29 o 
 -12   3  10      200.34      209.02     56.88 o 
 -11   3  10      891.48      895.07    149.38 o 
 -10   3  10      412.88      410.14     36.40 o 
  -9   3  10     2558.82     2619.39    155.18 o 
  -8   3  10     1007.95     1158.37     79.57 o 
  -7   3  10      300.69      316.07     42.94 o 
  -6   3  10        0.00       30.00     38.21 o 
  -5   3  10      680.39      800.61     45.61 o 
  -4   3  10     3812.69     3644.03    126.69 o 
  -3   3  10     1433.18     1425.48    140.83 o 
  -2   3  10        1.37       60.04     40.80 o 
  -1   3  10     8858.96     9085.30    149.07 o 
   0   3  10     8306.10     8722.73    193.23 o 
   1   3  10     1168.64     1270.59     90.26 o 
   2   3  10       15.77      -25.85     39.06 o 
   3   3  10       44.03       44.63     38.07 o 
   4   3  10     1847.26     1912.88     92.19 o 
   5   3  10     1609.52     1447.09     72.55 o 
   6   3  10      270.77      335.06     33.04 o 
   7   3  10     1695.22     1727.88     70.72 o 
   8   3  10      211.77      243.93     78.25 o 
   9   3  10       19.34       28.29     48.66 o 
  10   3  10      439.75      438.97     48.64 o 
  11   3  10      183.60      153.04     43.35 o 
  12   3  10      157.53      194.76     43.14 o 
  13   3  10       51.21       -6.72     59.63 o 
  14   3  10       13.31      -13.43     46.40 o 
  15   3  10      507.04      588.55     57.19 o 
  16   3  10      658.72      535.44     55.15 o 
  17   3  10        0.45      -35.61     70.41 o 
  18   3  10      124.42      210.23     57.59 o 
  19   3  10       82.25      103.99     62.48 o 
  20   3  10      140.00      288.37     59.63 o 
  21   3  10      147.82      123.53     95.04 o 
  22   3  10      213.08     -114.78    114.78 o 
  23   3  10        1.83      129.64    106.03 o 
  24   3  10       37.92     -116.20    116.20 o 
  25   3  10      110.21       93.61    155.69 o 
  26   3  10      403.40      434.09    110.51 o 
  27   3  10        2.07       17.09    148.16 o 
 -30   4  10      434.55      512.03    111.52 o 
 -29   4  10       45.17       74.28    147.95 o 
 -28   4  10      659.86      637.39    120.89 o 
 -27   4  10        0.42      -48.23    126.58 o 
 -26   4  10      287.54      256.63     87.10 o 
 -25   4  10       43.50       65.53    111.32 o 
 -24   4  10       30.77      140.22     74.28 o 
 -23   4  10      591.59      477.84     73.26 o 
 -22   4  10       71.22      126.58     98.50 o 
 -21   4  10       27.65       34.19     91.58 o 
 -20   4  10      101.46      103.59     88.32 o 
 -19   4  10      157.45      155.48     60.85 o 
 -18   4  10      202.82       22.79     84.05 o 
 -17   4  10      182.25      242.58     56.37 o 
 -16   4  10      119.94       85.07     53.93 o 
 -15   4  10        3.45       -0.61     68.18 o 
 -14   4  10      241.15      284.51     50.27 o 
 -13   4  10       23.31      -30.32     67.57 o 
 -12   4  10      390.28      419.03     52.30 o 
 -11   4  10     1315.30     1273.98     87.92 o 
 -10   4  10     4891.51     4830.52    142.46 o 
  -9   4  10     2827.47     3057.95    117.02 o 
  -8   4  10      606.15      662.73     45.96 o 
  -7   4  10     1091.11      949.18     66.95 o 
  -6   4  10       14.74       -3.68     61.26 o 
  -5   4  10     1867.14     1940.88     89.14 o 
  -4   4  10      564.48      705.37     41.93 o 
  -3   4  10     2661.98     2803.55     82.74 o 
  -2   4  10      398.83      413.94     39.32 o 
  -1   4  10      313.23      327.65    120.68 o 
   0   4  10        4.22       56.02     32.21 o 
   1   4  10      215.39      251.29     44.26 o 
   2   4  10      337.48      370.94     60.75 o 
   3   4  10     3421.64     3548.88    263.85 o 
   4   4  10        0.35       27.88     39.07 o 
   5   4  10       68.10       23.81     59.83 o 
   6   4  10      170.12      144.29     44.16 o 
   7   4  10     1786.00     2128.92    100.13 o 
   8   4  10       43.74       73.87     60.65 o 
   9   4  10      268.26      316.26     48.03 o 
  10   4  10      147.05      159.35     43.55 o 
  11   4  10     1618.89     1697.28    104.20 o 
  12   4  10      109.55      104.40     46.20 o 
  13   4  10      544.08      567.18     56.58 o 
  14   4  10      193.52      103.79     54.54 o 
  15   4  10      614.08      525.67     62.88 o 
  16   4  10       30.39       51.49     92.39 o 
  17   4  10       38.95      126.99     90.36 o 
  18   4  10        0.04      -28.08     99.11 o 
  19   4  10      653.48      531.98     82.83 o 
  20   4  10        0.32     -109.49    109.49 o 
  21   4  10      155.77      314.02     79.57 o 
  22   4  10        0.44        4.68    117.43 o 
  23   4  10        3.82      -44.16    156.50 o 
  24   4  10      389.13      516.10    111.73 o 
  25   4  10      109.26      203.31    149.78 o 
  26   4  10        0.11      198.42    145.31 o 
 -28   5  10      298.58      489.24    115.39 o 
 -27   5  10      416.44      155.28    168.71 o 
 -26   5  10       59.51      183.36    165.05 o 
 -25   5  10       39.26     -167.49    174.41 o 
 -24   5  10       15.61     -127.19    127.19 o 
 -23   5  10       91.66      140.42    110.10 o 
 -22   5  10      225.61      170.34    124.34 o 
 -21   5  10       37.85      135.13    108.06 o 
 -20   5  10        9.25      148.36     74.08 o 
 -19   5  10      506.07      490.66     78.76 o 
 -18   5  10      143.99       75.91     73.06 o 
 -17   5  10        0.04       -7.94    101.14 o 
 -16   5  10        4.67       86.70     90.56 o 
 -15   5  10      215.15      292.65     54.54 o 
 -14   5  10       20.31       54.54     50.06 o 
 -13   5  10        7.40      -19.13     63.70 o 
 -12   5  10        0.83       41.72     65.73 o 
 -11   5  10     1074.02     1233.27     96.87 o 
 -10   5  10      175.47      145.10     49.05 o 
  -9   5  10      274.24      354.92     50.47 o 
  -8   5  10      384.11      419.03     53.12 o 
  -7   5  10     1938.36     1834.24    103.99 o 
  -6   5  10      532.33      434.29     56.98 o 
  -5   5  10      120.82      188.65     45.59 o 
  -4   5  10     1831.43     1934.98    103.99 o 
  -3   5  10     1720.79     1769.52    104.20 o 
  -2   5  10      129.03      157.31     46.81 o 
  -1   5  10      468.70      494.53     51.90 o 
   0   5  10        0.01      -41.55     46.50 o 
   1   5  10       29.64      -13.02     71.03 o 
   2   5  10      880.99      916.00     89.54 o 
   3   5  10      566.46      566.57     58.20 o 
   4   5  10      626.94      635.77     58.41 o 
   5   5  10      395.34      400.10     57.19 o 
   6   5  10       17.78      -14.45     68.58 o 
   7   5  10       83.42      -55.56     68.38 o 
   8   5  10      196.50      209.62     54.95 o 
   9   5  10       19.73      -30.93     76.11 o 
  10   5  10        9.82      -19.13     75.91 o 
  11   5  10      666.91      663.24     65.53 o 
  12   5  10      370.53      498.80     75.10 o 
  13   5  10     1017.41     1116.46     90.16 o 
  14   5  10        4.12       18.32     99.31 o 
  15   5  10      176.18      100.53    114.98 o 
  16   5  10      101.01       99.92    107.66 o 
  17   5  10       58.90      -13.43    110.51 o 
  18   5  10      209.11      227.93     81.20 o 
  19   5  10      245.40      146.93    127.19 o 
  20   5  10      122.86       93.00    117.22 o 
  21   5  10       28.68      -52.91    164.44 o 
  22   5  10       54.12       16.28    161.99 o 
  23   5  10       53.02      165.25    105.21 o 
 -25   6  10       99.47     -138.79    162.40 o 
 -24   6  10       83.41      155.69    148.77 o 
 -23   6  10       32.81      201.27    111.32 o 
 -22   6  10      150.18      177.05    120.48 o 
 -21   6  10       70.45     -133.10    133.10 o 
 -20   6  10      157.50      190.28     88.53 o 
 -19   6  10       80.83      -50.06    124.55 o 
 -18   6  10      111.00       25.03    116.00 o 
 -17   6  10       12.57      -99.31    111.12 o 
 -16   6  10        0.02       71.64     73.67 o 
 -15   6  10      171.07      162.20     81.20 o 
 -14   6  10      653.35      653.88     87.31 o 
 -13   6  10       67.96      -30.53    112.34 o 
 -12   6  10        0.11       47.42    100.94 o 
 -11   6  10       18.11      -81.61    101.35 o 
 -10   6  10      361.54      310.76     77.33 o 
  -9   6  10      243.48      257.24     72.86 o 
  -8   6  10      125.00       92.39     70.62 o 
  -7   6  10     2164.46     1938.84    126.38 o 
  -6   6  10      196.12      193.33     59.02 o 
  -5   6  10      495.93      343.53     65.73 o 
  -4   6  10       33.63      103.79     52.71 o 
  -3   6  10      159.22      179.29     56.37 o 
  -2   6  10     1114.35     1269.29    102.37 o 
  -1   6  10      261.88      272.30     62.88 o 
   0   6  10        9.45       64.85     53.05 o 
   1   6  10     1236.82     1273.16    105.62 o 
   2   6  10     1082.65     1055.61     76.93 o 
   3   6  10     1165.99     1021.01     76.11 o 
   4   6  10      459.23      356.14     77.54 o 
   5   6  10      501.95       94.63    113.15 o 
   6   6  10       88.80      187.64     72.86 o 
   7   6  10      848.39      860.85     82.83 o 
   8   6  10       18.84      -63.09    107.45 o 
   9   6  10       85.22      144.90    125.36 o 
  10   6  10      840.54      871.02     90.56 o 
  11   6  10       72.23      -13.43    117.22 o 
  12   6  10       53.80       62.07    106.44 o 
  13   6  10      666.68      574.71     89.75 o 
  14   6  10      514.10      507.35     88.93 o 
  15   6  10      675.58      796.54     93.00 o 
  16   6  10        1.79      116.81    115.19 o 
  17   6  10        0.63       10.99    173.39 o 
  18   6  10      111.74      160.37    172.37 o 
  19   6  10      488.51      521.60    115.19 o 
  20   6  10      126.04       83.24    160.57 o 
 -21   7  10        5.82     -166.68    166.68 o 
 -20   7  10        0.95       30.12    160.37 o 
 -19   7  10       72.04      -44.98    154.46 o 
 -18   7  10       48.62       57.39    174.20 o 
 -17   7  10      189.86      249.71    179.09 o 
 -16   7  10      531.33      609.72    122.72 o 
 -15   7  10       72.18      130.45    118.65 o 
 -14   7  10      101.99       31.75    120.68 o 
 -13   7  10      423.06      542.56     79.78 o 
 -12   7  10        0.34     -113.15    113.15 o 
 -11   7  10      355.57      437.14     77.13 o 
 -10   7  10      186.17      233.43     74.69 o 
  -9   7  10       21.88       23.40     99.52 o 
  -8   7  10      952.28      917.02     82.63 o 
  -7   7  10       60.99      134.32     95.24 o 
  -6   7  10       22.06     -120.07    120.07 o 
  -5   7  10      166.58       -4.07    113.97 o 
  -4   7  10       62.13      170.34    114.78 o 
  -3   7  10      782.79      781.48     93.82 o 
  -2   7  10       30.73      198.02     78.15 o 
  -1   7  10      113.00       14.86    111.32 o 
   0   7  10      113.88       87.24     87.31 o 
   1   7  10       47.21       48.03     76.32 o 
   2   7  10      132.03      248.28     73.87 o 
   3   7  10      797.82     1022.84     86.29 o 
   4   7  10       41.27      -15.26    105.01 o 
   5   7  10      604.88      542.76     91.99 o 
   6   7  10      164.45      135.13    107.45 o 
   7   7  10      188.02      161.18    117.83 o 
   8   7  10      450.48      145.31    127.40 o 
   9   7  10      699.51      664.67     98.30 o 
  10   7  10      276.01      308.11     85.68 o 
  11   7  10       54.46       98.50    125.36 o 
  12   7  10        0.63      181.73    162.20 o 
  13   7  10      387.32      210.84    176.65 o 
  14   7  10        2.84     -157.72    157.72 o 
  15   7  10      153.52      137.37    114.17 o 
  16   7  10        0.50      -25.44    162.40 o 
 -15   8  10        6.14       81.61    167.49 o 
 -14   8  10        9.12      175.02    151.62 o 
 -13   8  10       50.35      -96.06    159.96 o 
 -12   8  10       13.39      267.21    104.20 o 
 -11   8  10      107.02      161.79    154.06 o 
 -10   8  10      580.79      663.44    121.50 o 
  -9   8  10       27.86       45.79    165.86 o 
  -8   8  10       12.20      154.26    170.75 o 
  -7   8  10       66.80      160.16    173.39 o 
  -6   8  10        0.36     -184.79    184.79 o 
  -5   8  10      297.00      382.40    124.55 o 
  -4   8  10       28.20     -123.33    171.97 o 
  -3   8  10       24.70      120.48    173.39 o 
  -2   8  10        6.11       26.46    163.22 o 
  -1   8  10        9.53      -78.76    167.69 o 
   0   8  10       31.40       27.00    119.94 o 
   1   8  10      721.63      768.05    128.21 o 
   2   8  10        0.74       92.60    177.46 o 
   3   8  10       29.34      177.26    162.40 o 
   4   8  10       15.36     -101.14    164.23 o 
   5   8  10      306.84      399.29    119.87 o 
   6   8  10      136.31       68.58    164.64 o 
   7   8  10      215.94      202.09    167.49 o 
   8   8  10      870.13      631.29    125.36 o 
   9   8  10        8.68     -160.16    160.16 o 
  10   8  10       46.80       31.54    148.56 o 
 -33   1  11      115.54        5.09    152.02 o 
 -32   1  11       64.93       62.68    136.35 o 
 -31   1  11      400.25      528.11    111.52 o 
 -30   1  11      191.59      227.73     73.06 o 
 -29   1  11       77.66       24.83    109.90 o 
 -28   1  11      554.13      597.91     75.30 o 
 -27   1  11       57.92      139.00     54.95 o 
 -26   1  11        5.57       36.22     75.71 o 
 -25   1  11      267.00      250.93     57.80 o 
 -24   1  11      204.50      225.08     45.18 o 
 -23   1  11      665.68      648.38     53.93 o 
 -22   1  11       93.24       25.64     59.43 o 
 -21   1  11        2.90        3.87     47.21 o 
 -20   1  11       41.15      -26.66     57.19 o 
 -19   1  11      173.13      158.13     37.65 o 
 -18   1  11     1329.63     1447.57     78.96 o 
 -17   1  11       10.99       67.88     41.17 o 
 -16   1  11       82.17       59.36     62.07 o 
 -15   1  11     1640.26     1669.15    177.46 o 
 -14   1  11       44.87       30.04     37.36 o 
 -13   1  11      767.40      740.47    118.65 o 
 -12   1  11      148.53      189.43     32.05 o 
 -11   1  11     6063.57     5862.00     93.00 o 
 -10   1  11       30.34       65.40     29.41 o 
  -9   1  11     1003.32     1086.89     50.55 o 
  -8   1  11     1328.16     1377.74     54.43 o 
  -7   1  11       35.89       18.72     32.80 o 
  -6   1  11      218.03      198.00     26.25 o 
  -5   1  11     2404.98     2347.31     59.42 o 
  -4   1  11     5804.29     6131.38    307.71 o 
  -3   1  11      217.37      240.47     30.12 o 
  -2   1  11      639.81      642.58     35.89 o 
  -1   1  11     1062.74     1224.06     47.02 o 
   0   1  11      746.77      873.56     85.27 o 
   1   1  11     4227.81     4063.87    140.52 o 
   2   1  11     1165.09     1222.41     52.58 o 
   3   1  11        0.01        5.02     38.20 o 
   4   1  11      220.95      266.93     31.69 o 
   5   1  11      309.24      273.78     33.26 o 
   6   1  11      120.69      124.22     36.63 o 
   7   1  11      251.59      241.86     30.11 o 
   8   1  11      785.18      788.56     48.03 o 
   9   1  11     1781.67     1710.96     63.59 o 
  10   1  11        3.65      -34.05     42.71 o 
  11   1  11     1478.76     1370.61     63.22 o 
  12   1  11     1330.55     1297.08     68.47 o 
  13   1  11      920.91      966.06     83.24 o 
  14   1  11      139.47      218.77     43.96 o 
  15   1  11       69.75       93.61     66.14 o 
  16   1  11        0.21       16.89     65.12 o 
  17   1  11      164.16      258.25     46.81 o 
  18   1  11      142.48      109.49     47.82 o 
  19   1  11      153.53       88.93     72.25 o 
  20   1  11       25.17       50.88     69.40 o 
  21   1  11       34.06      114.17     76.93 o 
  22   1  11       71.59       91.99     84.25 o 
  23   1  11        2.44      125.36     88.12 o 
  24   1  11       89.29      -10.58    100.33 o 
  25   1  11        0.10     -102.77    102.77 o 
  26   1  11       68.02      132.08    100.94 o 
  27   1  11        5.20      -51.69    140.22 o 
  28   1  11      322.59      296.31    103.59 o 
 -33   2  11      140.78      136.96    154.87 o 
 -32   2  11       39.82      -17.09    136.76 o 
 -31   2  11        2.59      -67.57    143.68 o 
 -30   2  11       73.84       16.48    141.64 o 
 -29   2  11      368.90      349.02     80.79 o 
 -28   2  11       78.50      135.74    103.38 o 
 -27   2  11      233.04      199.44     73.87 o 
 -26   2  11       77.62       36.63     84.25 o 
 -25   2  11     1720.23     1660.65    126.58 o 
 -24   2  11      260.82      254.18     61.66 o 
 -23   2  11      374.42      368.35     49.66 o 
 -22   2  11      414.73      452.61     49.66 o 
 -21   2  11      593.73      528.72     51.90 o 
 -20   2  11      158.74      148.97     41.31 o 
 -19   2  11        7.26       74.28     35.21 o 
 -18   2  11        0.54       74.08     33.58 o 
 -17   2  11      152.33      191.71     37.24 o 
 -16   2  11      135.86      146.12     37.04 o 
 -15   2  11      190.36      229.92     31.75 o 
 -14   2  11     1799.01     1886.90     69.40 o 
 -13   2  11      517.30      488.35     55.25 o 
 -12   2  11     1830.54     2070.19     65.20 o 
 -11   2  11      506.08      523.32     37.55 o 
 -10   2  11     2324.32     2391.30     97.89 o 
  -9   2  11      312.64      317.56     28.49 o 
  -8   2  11     1247.20     1253.54     69.60 o 
  -7   2  11     5690.56     5925.50     94.23 o 
  -6   2  11      676.34      714.78     64.00 o 
  -5   2  11      162.51      174.79     72.75 o 
  -4   2  11       18.79       24.38     51.28 o 
  -3   2  11    10208.43    11042.57    213.48 o 
  -2   2  11      381.16      316.67     36.10 o 
  -1   2  11      232.99      186.14     69.50 o 
   0   2  11     1440.36     1352.26     82.83 o 
   1   2  11     1259.56     1451.40     63.21 o 
   2   2  11     6204.27     6554.13    272.20 o 
   3   2  11      847.16      823.90     44.19 o 
   4   2  11     1084.46      991.35     53.32 o 
   5   2  11       24.20      -36.78     38.04 o 
   6   2  11      235.60      257.95     29.58 o 
   7   2  11      876.84      931.31     71.43 o 
   8   2  11      574.64      595.74     36.89 o 
   9   2  11        7.80      -26.28     43.57 o 
  10   2  11      115.98      112.00    142.05 o 
  11   2  11       13.82      -29.10     57.19 o 
  12   2  11      335.90      376.70     48.64 o 
  13   2  11      554.97      534.01     53.93 o 
  14   2  11      517.45      508.98     54.13 o 
  15   2  11      336.97      390.33     49.66 o 
  16   2  11       34.55       73.26     59.22 o 
  17   2  11        2.63       23.00     62.48 o 
  18   2  11      747.02      705.77     64.72 o 
  19   2  11      215.45      170.95     60.65 o 
  20   2  11       17.49       61.26     74.08 o 
  21   2  11        5.25      -37.24     91.17 o 
  22   2  11       41.38      105.42     89.14 o 
  23   2  11       84.28       75.10    107.86 o 
  24   2  11      384.85      425.74     82.01 o 
  25   2  11      184.45      226.30     82.83 o 
  26   2  11      166.52      108.67    155.89 o 
  27   2  11      205.10      113.15    148.16 o 
  28   2  11      180.00      231.39    105.42 o 
 -31   3  11        8.84       65.73    139.40 o 
 -30   3  11       73.27       28.69    154.06 o 
 -29   3  11        0.73       16.48    156.30 o 
 -28   3  11       15.13       95.04    108.06 o 
 -27   3  11        0.12     -112.74    112.74 o 
 -26   3  11      165.21      175.22     76.32 o 
 -25   3  11      190.19      226.10     65.12 o 
 -24   3  11       50.11      112.74     85.07 o 
 -23   3  11       15.83       47.62     78.56 o 
 -22   3  11      202.91      199.24     58.61 o 
 -21   3  11      340.27      325.82     59.63 o 
 -20   3  11      674.41      565.35     63.70 o 
 -19   3  11      581.64      590.38     58.81 o 
 -18   3  11        0.09       -6.51     65.73 o 
 -17   3  11        2.10       61.26     66.14 o 
 -16   3  11      810.84      861.87     82.83 o 
 -15   3  11      107.89       72.65     70.41 o 
 -14   3  11       44.41       31.54     46.60 o 
 -13   3  11      414.94      533.60     52.10 o 
 -12   3  11       45.98      109.67     85.98 o 
 -11   3  11     1469.84     1358.35    188.15 o 
 -10   3  11      166.26      174.81     95.55 o 
  -9   3  11     1895.42     1816.42    193.03 o 
  -8   3  11      889.98      891.29    114.37 o 
  -7   3  11      105.42       87.40     32.23 o 
  -6   3  11      914.98      745.58     45.76 o 
  -5   3  11     1233.91     1361.79    114.27 o 
  -4   3  11     3918.98     3740.15    347.80 o 
  -3   3  11      104.19      136.95     28.20 o 
  -2   3  11      158.75       92.14     47.29 o 
  -1   3  11      171.09      238.55     96.77 o 
   0   3  11      715.21      749.27     45.73 o 
   1   3  11       33.58       74.13     34.50 o 
   2   3  11        9.78      -24.43     41.26 o 
   3   3  11     1892.66     1829.30    169.12 o 
   4   3  11     1520.78     1450.26     64.07 o 
   5   3  11     1084.05     1103.64     62.50 o 
   6   3  11     1741.17     1780.78     68.74 o 
   7   3  11        4.12       30.67     50.98 o 
   8   3  11      441.84      391.35     48.44 o 
   9   3  11      513.78      543.78     50.67 o 
  10   3  11     1533.43     1642.33     90.56 o 
  11   3  11      127.90      126.38     43.96 o 
  12   3  11     1231.91     1364.94     88.53 o 
  13   3  11      209.99      164.03     46.60 o 
  14   3  11     1229.57     1060.90     91.99 o 
  15   3  11      223.31      274.74     53.12 o 
  16   3  11       27.72       63.90     62.68 o 
  17   3  11        7.06      102.98     76.52 o 
  18   3  11       22.56      -91.58     91.58 o 
  19   3  11        0.03      -89.75     89.75 o 
  20   3  11      121.04      211.04     61.87 o 
  21   3  11       78.29        3.66    112.13 o 
  22   3  11       67.16      141.44    103.59 o 
  23   3  11      247.02      234.85     82.22 o 
  24   3  11      486.74      208.60    164.44 o 
  25   3  11      285.25       51.49    155.48 o 
  26   3  11      236.25      107.86    155.89 o 
  27   3  11       42.59      111.93    105.01 o 
 -30   4  11        3.61      -47.01    151.62 o 
 -29   4  11       19.01      142.46    104.20 o 
 -28   4  11      127.96      -21.78    153.45 o 
 -27   4  11      568.87      589.37    116.41 o 
 -26   4  11        0.39     -110.91    117.63 o 
 -25   4  11       14.21      -82.22    112.54 o 
 -24   4  11      368.16      317.68     80.79 o 
 -23   4  11        0.16        0.61     97.48 o 
 -22   4  11     1062.92     1064.36     81.40 o 
 -21   4  11        3.36      -84.66     93.21 o 
 -20   4  11      819.48      719.21     77.13 o 
 -19   4  11      129.91      151.41     58.81 o 
 -18   4  11      685.78      729.99     67.16 o 
 -17   4  11        4.34       27.07     75.91 o 
 -16   4  11      115.10       91.99     53.32 o 
 -15   4  11      277.28      379.14     53.93 o 
 -14   4  11       40.94      119.26     48.03 o 
 -13   4  11       89.64       43.96     66.34 o 
 -12   4  11      131.24      166.06     49.05 o 
 -11   4  11      741.45      814.86     56.98 o 
 -10   4  11      225.92       47.01     72.45 o 
  -9   4  11      696.35      803.66     57.80 o 
  -8   4  11       39.39       26.86     65.53 o 
  -7   4  11      275.78      253.98     50.27 o 
  -6   4  11       68.42      180.96     40.97 o 
  -5   4  11     1273.56     1478.81     76.32 o 
  -4   4  11     1101.56     1119.17     59.93 o 
  -3   4  11      603.15      635.63     43.65 o 
  -2   4  11      147.11       76.08     57.41 o 
  -1   4  11      646.83      650.62     43.86 o 
   0   4  11      285.68      355.43     32.01 o 
   1   4  11     1774.24     1734.06    141.24 o 
   2   4  11      439.55      467.06     47.42 o 
   3   4  11       27.21       41.72     60.24 o 
   4   4  11      854.71      869.80     73.47 o 
   5   4  11      366.10      359.60     46.60 o 
   6   4  11      472.37      460.14     51.08 o 
   7   4  11      348.09      356.35     48.03 o 
   8   4  11      809.07      742.00     58.20 o 
   9   4  11      168.65      177.26     48.64 o 
  10   4  11      355.59      429.00     50.67 o 
  11   4  11     2806.48     3053.27    126.79 o 
  12   4  11       29.16      -52.91     66.75 o 
  13   4  11        9.25      -72.04     72.04 o 
  14   4  11      260.04      219.79     53.93 o 
  15   4  11      306.44      353.29     70.21 o 
  16   4  11        0.09      -26.66     93.41 o 
  17   4  11      555.33      507.96     80.39 o 
  18   4  11      250.78      384.02     74.08 o 
  19   4  11      492.67      570.03     84.25 o 
  20   4  11        0.73     -112.13    112.13 o 
  21   4  11      225.33      307.50     87.51 o 
  22   4  11        0.42     -119.87    119.87 o 
  23   4  11      379.89      286.95    118.44 o 
  24   4  11       91.75      245.43    104.81 o 
  25   4  11       48.53      199.03    151.00 o 
 -28   5  11       11.02     -103.99    153.45 o 
 -27   5  11       57.42      -83.64    153.85 o 
 -26   5  11        0.09      -52.91    154.06 o 
 -25   5  11       59.31      177.66    113.36 o 
 -24   5  11        1.20     -124.96    124.96 o 
 -23   5  11      302.06      387.08     89.54 o 
 -22   5  11        1.24     -112.54    112.54 o 
 -21   5  11      876.73      878.76     89.54 o 
 -20   5  11      991.89     1066.39     92.60 o 
 -19   5  11       32.40       40.70    109.08 o 
 -18   5  11       26.45     -100.33    100.33 o 
 -17   5  11      142.92       20.96    107.25 o 
 -16   5  11      497.03      477.64     75.10 o 
 -15   5  11       56.98       12.21     96.06 o 
 -14   5  11        7.05       98.30     49.45 o 
 -13   5  11      415.82      500.84     59.43 o 
 -12   5  11        2.51      -64.72     64.72 o 
 -11   5  11        2.02      -15.47     63.50 o 
 -10   5  11       19.76       58.20     65.73 o 
  -9   5  11        0.72      -70.01     70.01 o 
  -8   5  11       51.17      104.60     46.40 o 
  -7   5  11     1964.31     2185.91    111.32 o 
  -6   5  11      249.81      238.11     53.32 o 
  -5   5  11      135.43      154.06     46.81 o 
  -4   5  11      404.96      366.52     52.71 o 
  -3   5  11       80.21       91.78     68.38 o 
  -2   5  11     1933.08     1855.61    105.62 o 
  -1   5  11       86.15       85.27     67.36 o 
   0   5  11       89.11       42.33     49.01 o 
   1   5  11        9.74        6.51     68.99 o 
   2   5  11        6.00      -68.79     68.79 o 
   3   5  11      550.34      527.30     60.04 o 
   4   5  11      187.30      224.47     52.51 o 
   5   5  11      166.02      202.29     49.66 o 
   6   5  11      384.24      393.59     57.59 o 
   7   5  11      197.54      218.77     54.95 o 
   8   5  11       86.28      116.41     52.10 o 
   9   5  11      724.32      825.44     67.77 o 
  10   5  11      864.80     1079.42    100.13 o 
  11   5  11        9.09       64.11     99.92 o 
  12   5  11     2356.72     1840.96    143.88 o 
  13   5  11       18.21      -20.96    105.01 o 
  14   5  11     1186.23     1148.21     91.58 o 
  15   5  11      173.66      123.53    113.56 o 
  16   5  11        0.29      -15.87    105.42 o 
  17   5  11        0.12      -20.15    109.90 o 
  18   5  11      382.01      339.05     92.60 o 
  19   5  11       55.66       87.31    113.76 o 
  20   5  11       64.99       87.71    162.20 o 
  21   5  11      312.18      546.02    111.73 o 
  22   5  11       42.38       66.34    149.58 o 
  23   5  11       60.28     -157.72    157.72 o 
 -25   6  11      289.40      396.23    117.22 o 
 -24   6  11        0.44      179.90    154.87 o 
 -23   6  11       58.77      -76.93    157.11 o 
 -22   6  11      337.65      505.32    121.29 o 
 -21   6  11        2.02      -60.65    171.36 o 
 -20   6  11        0.01       89.75     88.53 o 
 -19   6  11      161.89       68.58    124.55 o 
 -18   6  11      405.84      375.68     86.90 o 
 -17   6  11        7.11     -116.00    116.00 o 
 -16   6  11       52.11       13.84    107.05 o 
 -15   6  11      256.22       95.24    120.07 o 
 -14   6  11       41.41     -122.92    122.92 o 
 -13   6  11      353.35      437.34     84.25 o 
 -12   6  11      422.83      375.07     84.25 o 
 -11   6  11        1.00      145.71     71.84 o 
 -10   6  11      449.04      447.11     80.79 o 
  -9   6  11      739.49      729.58     83.03 o 
  -8   6  11       13.80      -17.91     99.11 o 
  -7   6  11       73.63       61.46     97.69 o 
  -6   6  11       29.32      -58.20    100.53 o 
  -5   6  11        0.52       28.49     72.25 o 
  -4   6  11       77.48      -32.56     81.81 o 
  -3   6  11      324.49      245.23     62.48 o 
  -2   6  11      185.96      228.95     60.44 o 
  -1   6  11        3.62       56.78     54.95 o 
   0   6  11       91.59      -26.14     61.20 o 
   1   6  11        0.12      -21.17     96.46 o 
   2   6  11      175.21      102.77    104.40 o 
   3   6  11       34.02       -1.22    100.94 o 
   4   6  11      107.19        9.16    106.44 o 
   5   6  11       72.62      197.41     70.62 o 
   6   6  11        4.57       86.70     99.31 o 
   7   6  11       70.09      156.50    106.84 o 
   8   6  11       41.28      117.63    108.67 o 
   9   6  11     1644.43     1466.70    141.64 o 
  10   6  11        4.69     -109.90    109.90 o 
  11   6  11       78.41        8.95    109.90 o 
  12   6  11        9.14      -88.12    119.26 o 
  13   6  11        0.56       39.89    114.78 o 
  14   6  11      241.37      325.62     84.46 o 
  15   6  11        3.30      148.97    111.52 o 
  16   6  11      355.68      241.57    175.02 o 
  17   6  11      218.87     -177.66    179.29 o 
  18   6  11       48.15      213.89    152.63 o 
  19   6  11        0.30       12.01    156.50 o 
  20   6  11      433.62      453.22    116.00 o 
 -20   7  11       68.82       35.21    164.03 o 
 -19   7  11      593.41      549.27    122.31 o 
 -18   7  11        1.21      -35.82    158.74 o 
 -17   7  11      865.05      976.85    128.62 o 
 -16   7  11        1.78      -95.85    173.39 o 
 -15   7  11      488.43      458.51     92.19 o 
 -14   7  11        3.18      111.32    107.86 o 
 -13   7  11      318.26      305.06     86.29 o 
 -12   7  11      119.54      119.46    103.59 o 
 -11   7  11       24.37       40.30     72.25 o 
 -10   7  11      102.07       90.56    110.30 o 
  -9   7  11      148.78      216.94     75.50 o 
  -8   7  11        2.54      -18.52    102.37 o 
  -7   7  11        2.87      111.12    103.59 o 
  -6   7  11       67.29      132.69     70.01 o 
  -5   7  11        3.88        4.27    100.94 o 
  -4   7  11      672.66      650.62     82.42 o 
  -3   7  11       20.16      -48.03    104.60 o 
  -2   7  11      104.31      182.14     69.40 o 
  -1   7  11       40.05      -57.59     95.45 o 
   0   7  11      472.57      557.84     56.29 o 
   1   7  11       92.79      193.13     74.89 o 
   2   7  11       82.14       96.46    105.83 o 
   3   7  11       22.65       55.15    103.99 o 
   4   7  11       28.89      -49.05    110.30 o 
   5   7  11        1.80      -15.06    111.12 o 
   6   7  11      871.80     1030.37     90.36 o 
   7   7  11      141.16       58.20    123.73 o 
   8   7  11      693.89      695.40     91.78 o 
   9   7  11      555.35      482.52     91.99 o 
  10   7  11       97.60       82.22    122.31 o 
  11   7  11      240.70      325.82    123.12 o 
  12   7  11      140.06      103.18    171.97 o 
  13   7  11      896.54      822.39    125.57 o 
  14   7  11        2.51      231.39    160.16 o 
  15   7  11       76.05       83.64    149.17 o 
  16   7  11      159.49      199.03    114.78 o 
 -14   8  11      238.63      167.29    157.92 o 
 -13   8  11        6.57       77.94    150.39 o 
 -12   8  11        9.95       24.01    162.60 o 
 -11   8  11      209.82      169.73    112.54 o 
 -10   8  11        1.06      -14.04    167.08 o 
  -9   8  11      101.84      262.73    112.95 o 
  -8   8  11       26.33      -97.69    159.96 o 
  -7   8  11      155.71      232.21    118.65 o 
  -6   8  11      346.23      213.89    123.94 o 
  -5   8  11      399.40      485.17    123.33 o 
  -4   8  11       14.35        2.44    163.62 o 
  -3   8  11       65.54     -154.67    174.61 o 
  -2   8  11       16.04     -177.66    177.66 o 
  -1   8  11        7.16     -110.10    165.05 o 
   0   8  11        5.69      187.02    156.60 o 
   1   8  11       23.95      148.56    170.13 o 
   2   8  11        1.81      -21.57    167.69 o 
   3   8  11       16.17      -91.78    171.36 o 
   4   8  11        1.54     -165.05    165.05 o 
   5   8  11        0.95     -136.76    160.37 o 
   6   8  11      153.62      190.28    165.86 o 
   7   8  11      530.76      616.03    121.09 o 
   8   8  11      110.18       47.42    158.13 o 
   9   8  11       99.03     -134.11    165.05 o 
 -33   0  12       37.65      156.30    124.34 o 
 -32   0  12        0.72       86.49    125.97 o 
 -31   0  12       45.20     -146.93    146.93 o 
 -30   0  12      310.14      343.93     97.89 o 
 -29   0  12       18.51      -26.05    118.24 o 
 -28   0  12        1.79     -119.66    119.66 o 
 -27   0  12     2266.70     2143.98    122.11 o 
 -26   0  12       25.19       67.16     67.57 o 
 -25   0  12     2065.10     1951.67    115.19 o 
 -24   0  12     2655.86     2712.79    119.87 o 
 -23   0  12      227.48      178.28     41.72 o 
 -22   0  12     1711.12     1820.40    103.38 o 
 -21   0  12        3.61      -31.34     59.63 o 
 -20   0  12      523.63      495.14     49.05 o 
 -19   0  12     1716.81     1595.11     89.34 o 
 -18   0  12     2038.71     2168.81     96.06 o 
 -17   0  12      281.98      302.01     39.48 o 
 -16   0  12      175.19      192.17     30.86 o 
 -15   0  12      123.10      113.73     52.81 o 
 -14   0  12      353.66      313.50     39.18 o 
 -13   0  12     4529.68     4726.04    108.78 o 
 -12   0  12       79.70        6.68     50.47 o 
 -11   0  12      320.13      325.16     28.58 o 
 -10   0  12     2363.06     2727.95    155.58 o 
  -9   0  12      578.20      621.38     46.28 o 
  -8   0  12      545.36      564.44     42.09 o 
  -7   0  12        0.11      -13.74     32.80 o 
  -6   0  12     2338.51     2369.57     60.28 o 
  -5   0  12     3192.19     3613.80     70.51 o 
  -4   0  12     1016.10     1085.56     96.87 o 
  -3   0  12     3619.88     4147.66     95.04 o 
  -2   0  12    48885.95    49477.17   1688.53 o 
  -1   0  12    43174.60    47126.58   1834.04 o 
   0   0  12      740.56      760.55     43.79 o 
   1   0  12    14688.84    16185.20    241.06 o 
   2   0  12    17744.40    18431.65    192.22 o 
   3   0  12    22291.47    23280.76    371.00 o 
   4   0  12      441.98      480.29     35.89 o 
   5   0  12     2233.69     2235.28     67.46 o 
   6   0  12     3601.10     3712.12    172.48 o 
   7   0  12       99.28       67.40     27.86 o 
   8   0  12     5794.08     5886.04     97.40 o 
   9   0  12      133.63      171.43     35.77 o 
  10   0  12     3032.36     2928.15     80.02 o 
  11   0  12      301.19      268.57     37.22 o 
  12   0  12     2332.83     2543.47    111.32 o 
  13   0  12     2461.71     2498.50    116.81 o 
  14   0  12       16.17       67.97     65.12 o 
  15   0  12     3274.04     3124.09    123.33 o 
  16   0  12      116.35      138.18     49.66 o 
  17   0  12       97.73      158.33     52.30 o 
  18   0  12      122.61       86.08     81.61 o 
  19   0  12      165.52      154.06     47.21 o 
  20   0  12      124.09        0.00     69.19 o 
  21   0  12       61.18      108.47     74.08 o 
  22   0  12       38.26       19.13     71.84 o 
  23   0  12        2.06       -9.16     86.70 o 
  24   0  12       59.87        0.81     91.58 o 
  25   0  12       62.95      133.50     67.16 o 
  26   0  12       72.60      -12.82    136.35 o 
  27   0  12       54.50     -142.25    142.25 o 
  28   0  12      893.44     1090.41    110.10 o 
 -33   1  12      333.29      429.81    101.96 o 
 -32   1  12      136.37       39.89    150.39 o 
 -31   1  12      219.91      -62.48    155.07 o 
 -30   1  12        6.48       31.14    105.01 o 
 -29   1  12        0.13     -106.23    106.23 o 
 -28   1  12      174.37      303.43     72.25 o 
 -27   1  12      309.85      287.56     60.85 o 
 -26   1  12       19.71      -26.66     79.57 o 
 -25   1  12      839.70      667.72     66.14 o 
 -24   1  12       74.39        3.87     72.86 o 
 -23   1  12      453.33      452.00     53.73 o 
 -22   1  12      266.27      248.49     45.38 o 
 -21   1  12       18.52        3.87     52.91 o 
 -20   1  12      637.94      625.39     50.06 o 
 -19   1  12      486.44      557.42     46.40 o 
 -18   1  12       13.65      -27.88     50.47 o 
 -17   1  12      618.87      636.17     44.98 o 
 -16   1  12      247.06      239.50     85.27 o 
 -15   1  12      232.25      265.34     42.53 o 
 -14   1  12      728.10      627.94     89.14 o 
 -13   1  12       32.16       69.93     48.54 o 
 -12   1  12      371.00      444.04     42.94 o 
 -11   1  12       47.03       69.12     26.77 o 
 -10   1  12     4339.16     4258.24    229.76 o 
  -9   1  12      859.74      896.83     46.86 o 
  -8   1  12     3487.06     3379.68    129.74 o 
  -7   1  12     4090.77     4333.35     84.29 o 
  -6   1  12      415.27      396.03     74.38 o 
  -5   1  12     1558.81     1767.81     78.86 o 
  -4   1  12     2269.15     2174.74    112.24 o 
  -3   1  12     9994.42    10891.58    408.14 o 
  -2   1  12      535.33      575.84     78.76 o 
  -1   1  12        6.08       29.12     35.95 o 
   0   1  12     1314.41     1435.35     47.22 o 
   1   1  12     4747.98     5841.17    340.27 o 
   2   1  12      735.16      763.81     49.41 o 
   3   1  12      553.79      567.72     46.42 o 
   4   1  12      549.71      600.45     43.25 o 
   5   1  12        1.06       24.67     36.63 o 
   6   1  12      988.66     1097.94     85.27 o 
   7   1  12     1249.89     1383.97     59.70 o 
   8   1  12     1504.34     1444.29     61.18 o 
   9   1  12     3506.66     3555.54     84.20 o 
  10   1  12        8.85       24.56     43.35 o 
  11   1  12     2735.12     2776.50    106.44 o 
  12   1  12      811.25      817.09     54.34 o 
  13   1  12      687.79      751.97     57.19 o 
  14   1  12     1579.96     1725.16    102.57 o 
  15   1  12      658.51      580.00     57.19 o 
  16   1  12        0.06       76.52     66.95 o 
  17   1  12      424.21      449.96     55.35 o 
  18   1  12      801.70      836.02     63.70 o 
  19   1  12      356.07      260.29     55.15 o 
  20   1  12       55.85        8.34     75.91 o 
  21   1  12      978.26      974.41     76.72 o 
  22   1  12      262.79      331.52     69.80 o 
  23   1  12        2.98       15.47    100.94 o 
  24   1  12      209.96      231.80     70.82 o 
  25   1  12      407.06      163.22    114.17 o 
  26   1  12       42.83     -152.43    152.43 o 
  27   1  12       68.81      165.86    144.09 o 
  28   1  12      166.27      -91.17    143.68 o 
 -32   2  12        2.57     -143.07    143.07 o 
 -31   2  12        8.86     -146.12    146.12 o 
 -30   2  12       13.93        0.00    155.28 o 
 -29   2  12      504.77      645.94     82.63 o 
 -28   2  12       13.69      -36.22    104.81 o 
 -27   2  12        0.28      106.44     96.06 o 
 -26   2  12      113.36       47.62     91.17 o 
 -25   2  12       27.38      -75.71     87.10 o 
 -24   2  12        0.47       21.37     74.28 o 
 -23   2  12      658.43      558.43     68.58 o 
 -22   2  12       23.85      -40.30     83.24 o 
 -21   2  12        0.16       72.04     73.87 o 
 -20   2  12      409.82      333.76     62.48 o 
 -19   2  12        0.03      -73.06     79.17 o 
 -18   2  12      129.47      260.09   1306.33 o 
 -17   2  12     1685.98     1410.53    131.87 o 
 -16   2  12       64.35       45.18     74.28 o 
 -15   2  12      780.79      839.48     82.63 o 
 -14   2  12        4.78       -6.41     53.13 o 
 -13   2  12      120.06       40.27     51.17 o 
 -12   2  12       19.05        4.14     36.95 o 
 -11   2  12        0.47      -45.63     45.63 o 
 -10   2  12        5.87       -7.74     42.24 o 
  -9   2  12     2195.23     2452.91    324.29 o 
  -8   2  12       34.66      102.45     30.45 o 
  -7   2  12      872.78      788.97     53.63 o 
  -6   2  12      375.76      503.62     35.12 o 
  -5   2  12      944.63      980.03     56.81 o 
  -4   2  12     1235.51     1265.13     64.09 o 
  -3   2  12      697.83      782.76    132.38 o 
  -2   2  12     1651.41     1761.32    120.17 o 
  -1   2  12     3774.54     3876.20    165.25 o 
   0   2  12      730.36      826.36     44.71 o 
   1   2  12       44.12      -21.34     43.96 o 
   2   2  12      673.61      657.44     41.13 o 
   3   2  12      589.14      668.18     85.17 o 
   4   2  12      201.85      152.88     28.65 o 
   5   2  12      173.30      171.46     29.85 o 
   6   2  12      105.17       68.78     71.23 o 
   7   2  12       14.25        1.94     39.64 o 
   8   2  12        7.25       51.78     31.90 o 
   9   2  12        0.53      -11.03     44.61 o 
  10   2  12      144.50      206.56     41.52 o 
  11   2  12        9.05       28.29     60.04 o 
  12   2  12     1251.24     1238.97     95.85 o 
  13   2  12     2356.72     2319.82    108.47 o 
  14   2  12      117.90       27.27     72.04 o 
  15   2  12      282.65      315.85     50.67 o 
  16   2  12      498.75      574.51     57.39 o 
  17   2  12      361.50      329.48     56.17 o 
  18   2  12      760.35      667.11     72.45 o 
  19   2  12      648.78      738.34     71.64 o 
  20   2  12       93.36        9.16     95.24 o 
  21   2  12     1441.02     1443.91    129.03 o 
  22   2  12      105.99       74.69    105.01 o 
  23   2  12       29.53      -45.18    106.44 o 
  24   2  12        0.29       68.58    113.97 o 
  25   2  12        1.16      166.68    144.29 o 
  26   2  12       77.01      -99.72    144.90 o 
  27   2  12      343.11      486.39    103.99 o 
 -31   3  12        5.98     -151.41    151.41 o 
 -30   3  12      330.37      190.08    153.85 o 
 -29   3  12       20.40       60.04    162.60 o 
 -28   3  12      111.32      143.47    112.54 o 
 -27   3  12       18.53      -71.03    105.21 o 
 -26   3  12       37.08     -109.29    109.29 o 
 -25   3  12       25.54      137.98     63.29 o 
 -24   3  12      200.41      187.23     64.11 o 
 -23   3  12       27.80      -82.63     82.63 o 
 -22   3  12      841.50      765.20     68.79 o 
 -21   3  12      476.66      515.70     62.27 o 
 -20   3  12       16.98       52.30     50.27 o 
 -19   3  12       31.46      -18.11     65.12 o 
 -18   3  12      496.28      487.61     59.22 o 
 -17   3  12      433.41      423.91     54.13 o 
 -16   3  12      594.39      658.56     58.61 o 
 -15   3  12       16.74      -48.84     67.36 o 
 -14   3  12       97.78       72.25     79.37 o 
 -13   3  12      773.24      720.02     60.65 o 
 -12   3  12     1988.60     2049.76    101.14 o 
 -11   3  12     3470.18     3442.13    259.98 o 
 -10   3  12      341.36      416.38     66.24 o 
  -9   3  12       62.44       47.72     64.00 o 
  -8   3  12      175.24      161.22     38.80 o 
  -7   3  12      843.23      861.19     49.24 o 
  -6   3  12     2717.23     2629.39     84.15 o 
  -5   3  12      442.59      491.07     35.82 o 
  -4   3  12     1915.68     1876.98     85.17 o 
  -3   3  12        9.66       -3.25     41.16 o 
  -2   3  12       57.44       92.63     30.42 o 
  -1   3  12        0.23       34.26     37.05 o 
   0   3  12     3198.54     3495.40     75.63 o 
   1   3  12       59.58       42.19     58.61 o 
   2   3  12       85.65       59.43     37.74 o 
   3   3  12      943.65      914.11     52.20 o 
   4   3  12       34.00       88.96     42.37 o 
   5   3  12      322.77      352.84     38.57 o 
   6   3  12       73.85       -6.77     50.06 o 
   7   3  12      711.09      630.68     51.69 o 
   8   3  12      264.03      358.79     46.40 o 
   9   3  12        8.32      -64.92     64.92 o 
  10   3  12      970.72      917.02     85.47 o 
  11   3  12       59.38       27.07     63.29 o 
  12   3  12       14.11      -38.06     62.07 o 
  13   3  12      110.90      131.26     46.81 o 
  14   3  12       63.70      127.60     45.79 o 
  15   3  12       72.43      119.87     50.06 o 
  16   3  12     1019.13     1037.29     73.47 o 
  17   3  12       10.77       21.78     82.22 o 
  18   3  12        2.80      116.41     85.88 o 
  19   3  12      183.10      168.51     66.14 o 
  20   3  12      161.02       83.64     75.30 o 
  21   3  12      130.24       25.03    113.76 o 
  22   3  12      122.34      227.32     81.20 o 
  23   3  12        4.96      -59.02    115.80 o 
  24   3  12       12.30       13.43    155.07 o 
  25   3  12      307.95      291.02    106.64 o 
  26   3  12        8.25      -32.15    143.27 o 
 -30   4  12        9.07       87.10    147.34 o 
 -29   4  12       42.72       66.34    145.51 o 
 -28   4  12      145.42      278.40    110.51 o 
 -27   4  12      287.52      367.13    115.39 o 
 -26   4  12      274.91      170.13    124.96 o 
 -25   4  12      180.65      181.33     79.57 o 
 -24   4  12      317.17      221.62     82.22 o 
 -23   4  12       92.06      -43.14    104.60 o 
 -22   4  12       45.44      156.70     72.04 o 
 -21   4  12        1.30      -96.87     96.87 o 
 -20   4  12       62.50      -81.81     99.52 o 
 -19   4  12      434.43      457.08     66.95 o 
 -18   4  12      273.13      233.83     57.59 o 
 -17   4  12       65.92      104.81     76.11 o 
 -16   4  12        9.40       34.39     73.06 o 
 -15   4  12        7.12       25.24     71.84 o 
 -14   4  12      106.51      108.67     50.47 o 
 -13   4  12     1006.59     1072.50     93.21 o 
 -12   4  12      260.42      284.10     50.88 o 
 -11   4  12      236.70      156.50     51.28 o 
 -10   4  12     2590.21     2489.34    116.81 o 
  -9   4  12       96.81        0.41     67.36 o 
  -8   4  12        8.50       74.48     56.98 o 
  -7   4  12      250.02      315.64     48.23 o 
  -6   4  12        6.53       32.77     62.27 o 
  -5   4  12     1366.51     1438.82     90.36 o 
  -4   4  12        0.75      -65.94     65.94 o 
  -3   4  12      391.99      334.37     54.13 o 
  -2   4  12      507.40      425.95     53.52 o 
  -1   4  12     2577.59     2533.09    111.73 o 
   0   4  12     3216.97     3378.87     84.76 o 
   1   4  12        3.54       53.93     55.76 o 
   2   4  12     1794.22     1872.91     96.46 o 
   3   4  12      452.68      493.31     51.28 o 
   4   4  12      948.46      900.13     83.24 o 
   5   4  12      403.01      361.03     50.88 o 
   6   4  12      270.38      306.08     49.05 o 
   7   4  12     1925.02     2133.40    105.83 o 
   8   4  12      183.30      189.26     48.23 o 
   9   4  12       12.96       61.05     60.65 o 
  10   4  12      750.97      900.13     88.53 o 
  11   4  12      352.59      339.25     54.34 o 
  12   4  12       21.20       62.27     67.97 o 
  13   4  12       17.52      152.43     48.23 o 
  14   4  12        0.11       99.72     64.92 o 
  15   4  12      234.80      275.96     66.95 o 
  16   4  12      232.47      271.08     73.87 o 
  17   4  12        0.08      113.15     99.11 o 
  18   4  12        9.07      -19.94    107.66 o 
  19   4  12      407.23      346.37     82.83 o 
  20   4  12       62.05     -126.79    126.79 o 
  21   4  12       98.25       55.35    118.65 o 
  22   4  12        8.95      103.99    166.47 o 
  23   4  12      127.64      242.79    109.69 o 
  24   4  12      122.57      167.49    107.66 o 
 -27   5  12       54.05       59.43    148.16 o 
 -26   5  12        3.75       51.49    150.19 o 
 -25   5  12      175.79       36.22    164.03 o 
 -24   5  12       51.32      -70.21    133.71 o 
 -23   5  12      143.78      131.47     88.32 o 
 -22   5  12       13.50      -83.44    114.78 o 
 -21   5  12      133.51       40.50    115.59 o 
 -20   5  12       23.51      134.32    102.77 o 
 -19   5  12      321.31      349.63     80.39 o 
 -18   5  12        0.66     -110.30    110.30 o 
 -17   5  12      130.30      131.26     98.50 o 
 -16   5  12      144.16      120.27     96.87 o 
 -15   5  12       94.52      -84.86     97.07 o 
 -14   5  12       82.26      214.09     47.82 o 
 -13   5  12       25.40       44.37     65.33 o 
 -12   5  12      168.82      200.46     52.91 o 
 -11   5  12     1055.20     1012.06     92.60 o 
 -10   5  12       66.03       64.51     73.87 o 
  -9   5  12      436.71      412.72     55.56 o 
  -8   5  12      780.60      827.07     60.44 o 
  -7   5  12     2228.07     1954.11    112.95 o 
  -6   5  12     1676.89     1714.78     97.89 o 
  -5   5  12       10.95       46.40     61.26 o 
  -4   5  12      116.53      174.41     43.96 o 
  -3   5  12       75.25      206.36     45.79 o 
  -2   5  12      499.95      554.97     55.35 o 
  -1   5  12      405.36      364.89     53.12 o 
   0   5  12      351.55      391.94     37.56 o 
   1   5  12      896.52      970.74     87.51 o 
   2   5  12     1134.94     1110.56     96.87 o 
   3   5  12       53.98       54.34     71.23 o 
   4   5  12      145.88      214.30     53.12 o 
   5   5  12       48.41      -52.51     71.84 o 
   6   5  12        0.00      -49.86     70.41 o 
   7   5  12      697.71      682.37     65.53 o 
   8   5  12     1271.92     1232.46    110.91 o 
   9   5  12        9.23       87.92     66.55 o 
  10   5  12     1182.38     1168.96     85.27 o 
  11   5  12      334.85      409.26     74.89 o 
  12   5  12      331.44      366.12     74.48 o 
  13   5  12       61.04       72.65    110.91 o 
  14   5  12      425.89      441.82     83.03 o 
  15   5  12      206.34      225.49     79.98 o 
  16   5  12      172.32       75.30    121.29 o 
  17   5  12       18.90     -116.00    116.00 o 
  18   5  12       43.59      175.63     81.81 o 
  19   5  12       49.42      101.96    115.19 o 
  20   5  12       70.69     -123.94    172.17 o 
  21   5  12        2.95     -156.70    156.70 o 
  22   5  12       30.75      137.98    154.06 o 
 -24   6  12      438.66      280.64    116.81 o 
 -23   6  12      184.06      213.89    110.51 o 
 -22   6  12       39.23        0.00    163.01 o 
 -21   6  12      655.46      896.06    126.79 o 
 -20   6  12       34.32      285.53     83.44 o 
 -19   6  12        9.56       95.24    114.37 o 
 -18   6  12       74.64        1.42    118.24 o 
 -17   6  12      351.72      465.43     81.00 o 
 -16   6  12      495.87      642.48     84.46 o 
 -15   6  12      612.94      536.05     89.54 o 
 -14   6  12     1833.16     1794.15    152.23 o 
 -13   6  12      240.26      204.73     83.24 o 
 -12   6  12       33.71      140.42    109.49 o 
 -11   6  12       28.25      -17.09    110.30 o 
 -10   6  12      141.38       67.36     77.54 o 
  -9   6  12     1887.97     1995.62    142.25 o 
  -8   6  12     2280.69     2250.42    142.05 o 
  -7   6  12      178.11      123.53    108.67 o 
  -6   6  12      181.15       76.93    106.44 o 
  -5   6  12        9.32     -100.94    100.94 o 
  -4   6  12      133.88      140.22    105.83 o 
  -3   6  12      478.18      614.40     77.13 o 
  -2   6  12       24.11       86.70    100.53 o 
  -1   6  12      173.79      217.55     73.87 o 
   0   6  12      401.17      472.09     54.02 o 
   1   6  12       26.63       47.42     69.80 o 
   2   6  12      218.52      291.63     75.10 o 
   3   6  12      475.60      444.47     78.15 o 
   4   6  12      412.81      475.40     75.71 o 
   5   6  12      393.37       29.10    121.50 o 
   6   6  12       14.43      -48.64    100.53 o 
   7   6  12      127.52      -95.65    114.58 o 
   8   6  12      577.05      653.27     86.08 o 
   9   6  12       92.63      114.37    110.71 o 
  10   6  12      843.69      744.64     90.97 o 
  11   6  12      255.99      154.06    117.02 o 
  12   6  12      418.82      458.10     84.66 o 
  13   6  12       30.96       21.57    122.51 o 
  14   6  12        7.48     -118.04    127.60 o 
  15   6  12       26.05       43.75    162.20 o 
  16   6  12      104.47       19.94    170.75 o 
  17   6  12       52.59       10.38    159.15 o 
  18   6  12        8.04        1.02    150.39 o 
  19   6  12      166.90      148.77    164.44 o 
 -20   7  12      310.18      -28.49    165.05 o 
 -19   7  12      646.93      901.75    123.73 o 
 -18   7  12      617.10      793.89    122.92 o 
 -17   7  12      223.06       51.69    174.82 o 
 -16   7  12      379.50      405.19    125.16 o 
 -15   7  12       27.90      149.17    166.68 o 
 -14   7  12       68.38      -75.30    120.07 o 
 -13   7  12        8.70      116.81    112.95 o 
 -12   7  12       59.39        2.65     77.74 o 
 -11   7  12      219.95      238.92     80.39 o 
 -10   7  12      112.04       85.88    111.32 o 
  -9   7  12       25.44       -0.61    106.64 o 
  -8   7  12      111.03      -75.10    109.49 o 
  -7   7  12      191.89      348.41     73.06 o 
  -6   7  12      367.02      371.00     76.52 o 
  -5   7  12      195.25       60.04    102.77 o 
  -4   7  12       78.95      228.54     66.55 o 
  -3   7  12        1.80       48.03     93.41 o 
  -2   7  12      297.09      371.00     74.69 o 
  -1   7  12       43.39      108.88    101.55 o 
   0   7  12      224.14      321.46     54.83 o 
   1   7  12      241.48      228.34     81.20 o 
   2   7  12        0.11     -110.30    110.30 o 
   3   7  12      846.80      894.84     90.16 o 
   4   7  12       97.66       35.00    111.52 o 
   5   7  12       42.52       55.15     78.35 o 
   6   7  12       78.52      193.13     80.79 o 
   7   7  12      903.66     1095.90    102.37 o 
   8   7  12      208.57      326.02     88.32 o 
   9   7  12      208.02      377.31     90.36 o 
  10   7  12        3.48      109.69    175.02 o 
  11   7  12      271.18      372.22    121.90 o 
  12   7  12        4.16       45.18    157.92 o 
  13   7  12      357.15      482.12    119.05 o 
  14   7  12       20.31     -157.92    163.01 o 
  15   7  12        2.48      186.01    158.53 o 
 -13   8  12      324.93      179.50    170.13 o 
 -12   8  12      375.64      296.11    125.36 o 
 -11   8  12       51.91      -53.93    163.22 o 
 -10   8  12      201.87      383.82    111.93 o 
  -9   8  12        0.97     -167.08    167.08 o 
  -8   8  12       48.37      114.58    110.10 o 
  -7   8  12       33.51       16.28    160.37 o 
  -6   8  12        0.13      -34.60    167.69 o 
  -5   8  12      385.84      473.37    116.61 o 
  -4   8  12      103.74      317.68    115.39 o 
  -3   8  12        8.47       68.58    165.66 o 
  -2   8  12       92.58       88.73    118.24 o 
  -1   8  12       56.92      -28.69    166.06 o 
   0   8  12       20.51      -64.31    118.42 o 
   1   8  12      151.99      137.37    166.88 o 
   2   8  12      108.65      178.89    114.37 o 
   3   8  12       21.25      -37.24    160.98 o 
   4   8  12       82.27      160.16    155.89 o 
   5   8  12      216.32      -59.63    170.95 o 
   6   8  12       39.39        4.88    165.05 o 
   7   8  12      145.87        3.87    167.90 o 
   8   8  12      125.34      223.25    152.63 o 
 -33   1  13       66.10      123.94    143.07 o 
 -32   1  13       93.93        1.83    143.07 o 
 -31   1  13       33.42      -60.04    147.55 o 
 -30   1  13       12.01     -101.14    101.14 o 
 -29   1  13       54.10      -15.06     96.46 o 
 -28   1  13      304.85      261.92     75.71 o 
 -27   1  13       30.65      109.69     84.86 o 
 -26   1  13       18.69        9.16     79.37 o 
 -25   1  13       20.47      104.81     75.91 o 
 -24   1  13      642.96      680.13     64.72 o 
 -23   1  13       39.74       80.39     58.41 o 
 -22   1  13      196.69      168.91     44.98 o 
 -21   1  13      354.00      357.57     48.84 o 
 -20   1  13       51.08      -24.22     54.13 o 
 -19   1  13     1101.23     1155.53     80.79 o 
 -18   1  13      598.09      642.28     48.03 o 
 -17   1  13      673.83      644.52     47.21 o 
 -16   1  13       56.46       73.47     29.51 o 
 -15   1  13        3.45       40.82     40.42 o 
 -14   1  13      759.64      750.71     45.46 o 
 -13   1  13        2.06      -11.70     42.53 o 
 -12   1  13        3.59      -17.38     63.90 o 
 -11   1  13      116.81       43.76     31.44 o 
 -10   1  13     1099.50     1114.83     64.82 o 
  -9   1  13     4994.17     5066.43    153.65 o 
  -8   1  13     3701.75     3667.72     75.86 o 
  -7   1  13     2504.32     2465.35     69.19 o 
  -6   1  13      135.46      111.10     54.34 o 
  -5   1  13     2864.97     3036.23     75.83 o 
  -4   1  13     2571.41     2834.36    110.81 o 
  -3   1  13       46.50       23.09     35.00 o 
  -2   1  13     1720.93     1773.85     65.53 o 
  -1   1  13      603.06      587.51     43.79 o 
   0   1  13     1899.89     1986.47     54.05 o 
   1   1  13       43.96       77.35     40.07 o 
   2   1  13      971.81      933.14     48.03 o 
   3   1  13      705.61      802.60     43.85 o 
   4   1  13     1681.89     1754.21     90.87 o 
   5   1  13      590.02      585.15     68.28 o 
   6   1  13      801.35      746.22     37.74 o 
   7   1  13      232.87      286.16     48.74 o 
   8   1  13      128.10       61.04     54.34 o 
   9   1  13      721.21      704.47     40.51 o 
  10   1  13     1587.39     1568.45     89.14 o 
  11   1  13      598.04      525.46     51.49 o 
  12   1  13      961.23      962.20     88.12 o 
  13   1  13     3749.35     3744.80    133.91 o 
  14   1  13     1212.59     1453.68     97.28 o 
  15   1  13      865.98      968.71     87.71 o 
  16   1  13      798.55      940.83     84.25 o 
  17   1  13     2454.88     2442.33    120.68 o 
  18   1  13      116.72      148.77     51.49 o 
  19   1  13        0.82      -38.87     78.96 o 
  20   1  13      497.28      689.09     66.55 o 
  21   1  13      599.68      672.81     71.64 o 
  22   1  13       10.01       -8.95     97.69 o 
  23   1  13      109.14       70.82    102.57 o 
  24   1  13       45.22      141.24     66.34 o 
  25   1  13       52.33      186.01    102.57 o 
  26   1  13       25.05      115.39    139.00 o 
  27   1  13       14.33     -103.79    140.83 o 
 -32   2  13       48.49        5.29    140.42 o 
 -31   2  13        0.19     -147.34    147.34 o 
 -30   2  13        1.01       65.94    149.78 o 
 -29   2  13       35.40      143.68    102.98 o 
 -28   2  13       37.83       36.84     95.24 o 
 -27   2  13       75.30       59.83     98.30 o 
 -26   2  13      314.16      275.35     69.80 o 
 -25   2  13      468.05      502.47     68.58 o 
 -24   2  13      362.82      265.58     64.51 o 
 -23   2  13       30.80      147.95     52.30 o 
 -22   2  13      396.62      347.39     60.04 o 
 -21   2  13      588.64      471.33     65.12 o 
 -20   2  13      843.20      798.58     66.55 o 
 -19   2  13      778.39      724.50     64.92 o 
 -18   2  13       37.11       62.88     55.76 o 
 -17   2  13     1084.06     1352.53    105.42 o 
 -16   2  13      155.79      194.76     57.59 o 
 -15   2  13      476.33      451.39     56.78 o 
 -14   2  13     1314.98     1412.57     90.36 o 
 -13   2  13      257.92      228.99     70.82 o 
 -12   2  13       51.20      112.92     41.38 o 
 -11   2  13     1094.17     1062.99     53.61 o 
 -10   2  13     4436.40     4646.52    115.19 o 
  -9   2  13      949.73     1064.39     58.82 o 
  -8   2  13     1085.27     1135.44     58.86 o 
  -7   2  13      390.49      388.26     64.61 o 
  -6   2  13       20.08      -23.10     42.15 o 
  -5   2  13       93.41      104.39     33.05 o 
  -4   2  13     6030.88     5863.22    315.75 o 
  -3   2  13     2740.00     2834.95    109.69 o 
  -2   2  13        9.27      -44.01     44.01 o 
  -1   2  13       40.42      -14.30     42.00 o 
   0   2  13      851.06     1005.43     48.31 o 
   1   2  13      836.27      965.43     51.48 o 
   2   2  13     2731.67     3063.92     74.37 o 
   3   2  13     1634.34     1600.16     61.95 o 
   4   2  13        0.45        9.68     51.69 o 
   5   2  13      299.78      304.61     72.96 o 
   6   2  13        0.19      -21.54     44.53 o 
   7   2  13      350.79      364.10     38.55 o 
   8   2  13        4.40       56.19     50.67 o 
   9   2  13      305.14      265.38     49.66 o 
  10   2  13       32.30      -27.47     67.36 o 
  11   2  13       34.11       64.31     65.94 o 
  12   2  13     5490.48     5607.12    157.31 o 
  13   2  13      477.82      438.97     52.71 o 
  14   2  13     1241.43     1230.02     92.60 o 
  15   2  13      160.92      228.54     48.84 o 
  16   2  13      964.78      948.97     91.58 o 
  17   2  13      366.76      301.60     63.50 o 
  18   2  13      311.09      347.39     66.55 o 
  19   2  13      450.15      468.28     71.84 o 
  20   2  13      297.08      218.98     68.79 o 
  21   2  13        0.00       67.36     99.11 o 
  22   2  13      467.98      432.26     79.17 o 
  23   2  13        0.72       -5.70    100.53 o 
  24   2  13        2.32      -33.17    143.07 o 
  25   2  13      257.49      206.77    148.16 o 
  26   2  13       62.89       59.83    151.21 o 
 -31   3  13       25.03     -134.52    144.49 o 
 -30   3  13        6.38      -60.24    144.29 o 
 -29   3  13       39.64      -48.44    157.92 o 
 -28   3  13        7.04      -91.38    123.94 o 
 -27   3  13      122.20      141.44     78.15 o 
 -26   3  13      182.65      265.99     75.91 o 
 -25   3  13       25.86       23.61    105.62 o 
 -24   3  13       58.23       78.15     64.11 o 
 -23   3  13       17.35      -81.40     81.40 o 
 -22   3  13      257.44      294.48     62.27 o 
 -21   3  13       56.39      -80.59     80.59 o 
 -20   3  13       41.23      -79.98     79.98 o 
 -19   3  13        0.78       23.00     69.80 o 
 -18   3  13       35.86       32.97     66.95 o 
 -17   3  13      206.47      216.13     53.52 o 
 -16   3  13      584.24      613.99     56.78 o 
 -15   3  13      448.52      460.95     53.52 o 
 -14   3  13      788.16      718.60     58.20 o 
 -13   3  13     1145.93     1141.08     91.58 o 
 -12   3  13       16.03       60.04     67.97 o 
 -11   3  13        2.09      -20.55     64.72 o 
 -10   3  13      638.94      570.54     49.35 o 
  -9   3  13        7.05       47.29     67.06 o 
  -8   3  13       56.60       80.51    135.94 o 
  -7   3  13      552.85      548.55     39.23 o 
  -6   3  13       80.33      -49.80     49.80 o 
  -5   3  13      127.05       65.97     74.38 o 
  -4   3  13      121.03      136.57     67.57 o 
  -3   3  13      579.18      586.31     39.26 o 
  -2   3  13     1296.27     1343.43    117.73 o 
  -1   3  13       33.04      -45.43     45.43 o 
   0   3  13      150.35      136.17     53.73 o 
   1   3  13       98.01       40.64     71.43 o 
   2   3  13      164.69       85.76     43.75 o 
   3   3  13       12.04       59.83     32.62 o 
   4   3  13       65.66       77.00     48.82 o 
   5   3  13     1108.64      964.44     81.61 o 
   6   3  13       11.94      -56.78     56.78 o 
   7   3  13     3853.42     3708.77    124.14 o 
   8   3  13       12.91       57.39     61.05 o 
   9   3  13      195.62      264.16     44.57 o 
  10   3  13     2523.86     2490.36    113.76 o 
  11   3  13     4835.35     4831.13    149.17 o 
  12   3  13     1212.36     1150.04     98.09 o 
  13   3  13       19.79       19.33     70.82 o 
  14   3  13      135.12       94.02     74.89 o 
  15   3  13      768.62      643.30     73.26 o 
  16   3  13      241.62      234.65     64.31 o 
  17   3  13      100.03       36.22     84.86 o 
  18   3  13       24.69      -93.61     93.61 o 
  19   3  13       92.12      138.59    104.60 o 
  20   3  13       60.85       35.41    110.91 o 
  21   3  13      328.81       73.47    115.39 o 
  22   3  13      408.92      401.32     85.47 o 
  23   3  13        9.13       99.31    157.52 o 
  24   3  13      396.47      126.38    157.72 o 
  25   3  13       80.92      276.57    102.16 o 
 -29   4  13       33.71       12.01    156.70 o 
 -28   4  13       23.58      -12.62    146.73 o 
 -27   4  13        0.83      171.36    158.94 o 
 -26   4  13       15.41      -95.85    124.75 o 
 -25   4  13      110.26       -4.48    117.63 o 
 -24   4  13      132.34      166.27    118.04 o 
 -23   4  13       41.29     -111.73    111.73 o 
 -22   4  13       72.79       80.39    109.08 o 
 -21   4  13      111.77      104.40     67.36 o 
 -20   4  13      223.34      104.60    104.20 o 
 -19   4  13        3.38      112.95     59.63 o 
 -18   4  13      369.06      301.40     67.77 o 
 -17   4  13        4.79       48.44     74.89 o 
 -16   4  13     1492.18     1339.30    107.25 o 
 -15   4  13      212.70      214.30     54.74 o 
 -14   4  13      250.72      289.60     54.54 o 
 -13   4  13       65.26       99.72     68.79 o 
 -12   4  13       96.84      174.41     51.28 o 
 -11   4  13      215.53      251.74     50.88 o 
 -10   4  13      112.17      141.24     45.18 o 
  -9   4  13       90.89      113.36     49.05 o 
  -8   4  13     3525.84     3712.64    129.23 o 
  -7   4  13       56.70      137.17     49.25 o 
  -6   4  13     1819.92     1973.44    100.33 o 
  -5   4  13        5.78      -30.12     64.72 o 
  -4   4  13      746.26      857.39     57.80 o 
  -3   4  13      331.92      278.61     51.49 o 
  -2   4  13        2.87       65.33     65.33 o 
  -1   4  13     2749.89     2479.98    115.19 o 
   0   4  13     3845.96     3784.08    145.20 o 
   1   4  13     1331.75     1587.38     93.61 o 
   2   4  13        1.56       63.70     55.97 o 
   3   4  13      173.47      188.86     46.81 o 
   4   4  13       60.75       69.80     63.29 o 
   5   4  13     5709.04     5453.67    155.89 o 
   6   4  13       11.59       80.59     42.53 o 
   7   4  13     1400.65     1385.70     95.04 o 
   8   4  13       51.92       94.02     43.55 o 
   9   4  13       30.76      -19.13     66.55 o 
  10   4  13     1425.08     1440.24    100.94 o 
  11   4  13     1590.15     1630.32    105.42 o 
  12   4  13      298.61      307.71     57.39 o 
  13   4  13      478.54      426.15     75.50 o 
  14   4  13       70.73      134.32     64.72 o 
  15   4  13       11.38       14.04     93.82 o 
  16   4  13      223.46      301.60     71.23 o 
  17   4  13       39.35       42.74     77.13 o 
  18   4  13      111.37      124.75    112.13 o 
  19   4  13       93.58      -25.24    114.78 o 
  20   4  13      136.27      239.74     84.66 o 
  21   4  13        5.98      159.76    112.34 o 
  22   4  13       35.61       68.99    152.84 o 
  23   4  13        2.68      -17.91    158.74 o 
  24   4  13       20.20     -162.81    162.81 o 
 -27   5  13       50.68       40.50    161.38 o 
 -26   5  13       76.60      143.27    107.45 o 
 -25   5  13       23.19      -61.66    162.40 o 
 -24   5  13        3.49      328.06    111.12 o 
 -23   5  13        2.51       36.22    113.97 o 
 -22   5  13       80.56       83.85    119.87 o 
 -21   5  13       35.97       80.59    116.41 o 
 -20   5  13      642.89      605.65     87.71 o 
 -19   5  13        0.73       61.87    106.23 o 
 -18   5  13       17.38      119.66    104.60 o 
 -17   5  13      609.27      528.92     77.94 o 
 -16   5  13      135.70       82.63    101.35 o 
 -15   5  13        0.80      -33.58     95.65 o 
 -14   5  13      263.23      292.85     71.43 o 
 -13   5  13       66.81       44.77     75.91 o 
 -12   5  13      304.29      301.81     59.02 o 
 -11   5  13      133.86      183.77     54.54 o 
 -10   5  13     2848.45     2826.15    133.10 o 
  -9   5  13      591.99      616.43     61.66 o 
  -8   5  13     2082.65     2147.85    107.45 o 
  -7   5  13     2056.21     2193.64    117.02 o 
  -6   5  13     1039.86      960.57     90.56 o 
  -5   5  13      677.99      672.19     63.90 o 
  -4   5  13      947.96      843.75     61.26 o 
  -3   5  13     1455.73     1369.63    101.14 o 
  -2   5  13      607.75      511.42     59.83 o 
  -1   5  13     1971.35     1972.42    110.30 o 
   0   5  13      141.87       49.47     54.65 o 
   1   5  13       86.70      101.14     50.67 o 
   2   5  13      665.12      769.88     61.66 o 
   3   5  13        0.88      -77.13     77.13 o 
   4   5  13      975.29     1035.66    100.74 o 
   5   5  13      132.21      177.05     54.13 o 
   6   5  13        0.96        4.68     77.33 o 
   7   5  13      776.72      772.73     67.97 o 
   8   5  13      192.53      221.22     75.50 o 
   9   5  13     1853.39     1923.78    132.89 o 
  10   5  13       68.28       -0.61    101.76 o 
  11   5  13        1.80       31.95    102.77 o 
  12   5  13       78.75       54.54    106.64 o 
  13   5  13      234.07       38.46    119.66 o 
  14   5  13      639.54      618.88     86.29 o 
  15   5  13       77.33      260.29     76.72 o 
  16   5  13       13.66       37.45    116.41 o 
  17   5  13        7.90      -69.80    124.96 o 
  18   5  13       14.86      109.69    169.73 o 
  19   5  13        7.81     -100.53    170.95 o 
  20   5  13        0.29     -136.56    155.69 o 
  21   5  13       59.49      137.78    152.84 o 
 -24   6  13      111.22      298.75    109.90 o 
 -23   6  13      141.14       83.44    162.60 o 
 -22   6  13       92.60     -105.42    155.07 o 
 -21   6  13      586.03      470.92    121.29 o 
 -20   6  13       84.09       54.95    166.47 o 
 -19   6  13      335.81      317.68     95.85 o 
 -18   6  13     2959.82     3287.51    178.48 o 
 -17   6  13      941.34     1113.20     99.31 o 
 -16   6  13       40.09      -95.04    120.48 o 
 -15   6  13      465.30      414.55     86.70 o 
 -14   6  13     1954.97     1908.52    153.24 o 
 -13   6  13      100.46      160.77    119.05 o 
 -12   6  13      929.20     1016.53     90.77 o 
 -11   6  13      391.01      450.37     82.01 o 
 -10   6  13       21.36       85.88    107.05 o 
  -9   6  13      856.88      736.50     88.93 o 
  -8   6  13      222.76     -111.12    111.12 o 
  -7   6  13       72.57       86.29     97.69 o 
  -6   6  13       60.53      -34.39    102.77 o 
  -5   6  13        0.83       29.92     99.11 o 
  -4   6  13        0.61       73.26     99.11 o 
  -3   6  13      152.32       85.88     73.47 o 
  -2   6  13      189.67      354.92     72.65 o 
  -1   6  13      172.38      194.76     72.04 o 
   0   6  13      311.97      379.96     54.38 o 
   1   6  13       44.98     -111.93    111.93 o 
   2   6  13       48.76     -110.91    110.91 o 
   3   6  13     2505.87     2524.95    150.80 o 
   4   6  13      389.76      391.76     79.57 o 
   5   6  13      565.83      614.40     82.63 o 
   6   6  13      818.70      883.64     86.08 o 
   7   6  13      392.77      357.57     86.90 o 
   8   6  13        8.81      -42.94    104.81 o 
   9   6  13       80.16      -25.85    116.41 o 
  10   6  13      500.65      554.97     87.31 o 
  11   6  13      216.47      317.07     85.68 o 
  12   6  13      132.67      331.11     86.49 o 
  13   6  13        2.26       -0.61    118.24 o 
  14   6  13       17.13      -97.28    159.55 o 
  15   6  13       94.51       93.00    166.06 o 
  16   6  13        0.04       97.89    112.54 o 
  17   6  13       64.22       66.14    113.97 o 
  18   6  13       14.81     -166.68    166.68 o 
 -19   7  13      244.30       35.21    166.27 o 
 -18   7  13      434.84      642.69    118.04 o 
 -17   7  13      159.62       80.39    162.20 o 
 -16   7  13      453.21      211.45    177.66 o 
 -15   7  13      586.81      566.78    127.60 o 
 -14   7  13      104.85      -88.12    170.54 o 
 -13   7  13      161.61      117.43     87.71 o 
 -12   7  13        2.32      -91.58    118.85 o 
 -11   7  13      372.22      530.14     81.00 o 
 -10   7  13       12.48      -20.15    111.52 o 
  -9   7  13       46.76      155.69     71.03 o 
  -8   7  13       14.84     -103.99    103.99 o 
  -7   7  13      684.63      752.58     82.22 o 
  -6   7  13       42.48     -107.25    107.25 o 
  -5   7  13        0.09       75.30     66.55 o 
  -4   7  13        6.85      -30.12    101.14 o 
  -3   7  13      122.87       64.92    108.27 o 
  -2   7  13        4.06       15.06    103.59 o 
  -1   7  13      109.91      135.33    103.79 o 
   0   7  13       16.02       16.58     72.96 o 
   1   7  13      107.64       65.12    116.61 o 
   2   7  13       44.69     -115.80    115.80 o 
   3   7  13        0.51       21.98    119.26 o 
   4   7  13       19.54      -46.20    114.98 o 
   5   7  13      228.74      281.45     86.08 o 
   6   7  13      483.41      511.01     92.60 o 
   7   7  13        0.87       39.28    122.72 o 
   8   7  13      536.99      672.81    123.53 o 
   9   7  13      126.07      182.96    173.39 o 
  10   7  13        0.96      223.05    174.20 o 
  11   7  13       38.78       68.58    157.52 o 
  12   7  13        3.88      -46.20    158.33 o 
  13   7  13       17.04      -85.68    162.40 o 
  14   7  13        0.81     -146.93    161.99 o 
 -12   8  13      405.00      804.48    118.44 o 
 -11   8  13      596.66      600.76    116.41 o 
 -10   8  13      110.43      237.09    111.32 o 
  -9   8  13        0.16      179.29    157.52 o 
  -8   8  13      223.87     -171.97    171.97 o 
  -7   8  13       16.02      178.68    157.92 o 
  -6   8  13      117.42      156.30    107.86 o 
  -5   8  13       71.12      237.50    112.13 o 
  -4   8  13        1.87       16.48    156.09 o 
  -3   8  13       50.09       -6.92    157.52 o 
  -2   8  13       86.51      132.89    158.94 o 
  -1   8  13      465.57      114.37    167.08 o 
   0   8  13        8.42      -49.57    112.74 o 
   1   8  13      143.70     -166.27    166.27 o 
   2   8  13      282.44      391.76    113.56 o 
   3   8  13       13.57     -162.60    162.60 o 
   4   8  13      523.02      441.01    120.07 o 
   5   8  13       36.18       70.82    160.37 o 
   6   8  13        0.51      -97.07    163.62 o 
 -33   0  14       14.21     -133.71    133.71 o 
 -32   0  14       27.75      113.36    136.76 o 
 -31   0  14        1.70       51.69    139.40 o 
 -30   0  14       52.15     -126.58    126.58 o 
 -29   0  14      682.57     1057.64     93.61 o 
 -28   0  14       13.63      119.87    122.31 o 
 -27   0  14      328.60      287.36     85.88 o 
 -26   0  14       18.83      -27.88     72.04 o 
 -25   0  14       96.40       87.31     75.71 o 
 -24   0  14     2086.86     2250.83    120.27 o 
 -23   0  14      554.60      547.04     54.54 o 
 -22   0  14      142.51      162.40     39.89 o 
 -21   0  14      530.12      606.66     54.95 o 
 -20   0  14     1962.01     1910.35     96.67 o 
 -19   0  14      664.61      666.90     50.47 o 
 -18   0  14      924.18      896.87     76.32 o 
 -17   0  14      689.07      702.52     48.64 o 
 -16   0  14        0.79       35.82     46.20 o 
 -15   0  14      814.44      756.77     48.62 o 
 -14   0  14      724.00      761.27     46.35 o 
 -13   0  14      920.35      952.97     49.07 o 
 -12   0  14      909.33      815.58     45.32 o 
 -11   0  14        1.61       16.42     33.61 o 
 -10   0  14        0.58       59.99     31.34 o 
  -9   0  14     1365.01     1341.31     57.80 o 
  -8   0  14     6948.54     6911.32    215.72 o 
  -7   0  14     2700.48     2823.32     70.02 o 
  -6   0  14     3653.78     4061.48    249.10 o 
  -5   0  14       32.04       24.75     35.89 o 
  -4   0  14      356.32      483.17     30.76 o 
  -3   0  14      164.75      141.53     42.84 o 
  -2   0  14     1761.46     1890.91     70.01 o 
  -1   0  14       29.91       27.62     24.71 o 
   0   0  14     2548.03     3136.95     66.43 o 
   1   0  14     2573.86     2539.27     69.12 o 
   2   0  14     3888.56     4242.89    167.18 o 
   3   0  14     6985.14     7544.38    112.74 o 
   4   0  14      156.57      100.26     45.99 o 
   5   0  14      690.42      739.75     44.98 o 
   6   0  14      285.38      383.56     35.46 o 
   7   0  14      819.80      921.76    126.89 o 
   8   0  14      607.22      688.96     70.72 o 
   9   0  14     3280.65     3309.86     88.48 o 
  10   0  14       14.41      -15.47     65.12 o 
  11   0  14     1420.11     1544.44    101.14 o 
  12   0  14     3259.64     3320.27    128.21 o 
  13   0  14      783.39      863.49     61.05 o 
  14   0  14     2516.38     2699.97    122.11 o 
  15   0  14       63.58      -41.72     74.89 o 
  16   0  14      702.40      761.13     59.63 o 
  17   0  14      363.95      339.66     59.63 o 
  18   0  14     1699.35     1719.87    107.86 o 
  19   0  14      385.66      348.61     60.44 o 
  20   0  14     1672.55     1683.23    119.26 o 
  21   0  14      204.90      144.29     96.87 o 
  22   0  14      111.76      246.45     67.97 o 
  23   0  14        8.90       68.18     66.14 o 
  24   0  14       39.74      110.10    131.26 o 
  25   0  14      172.60       74.89    146.32 o 
  26   0  14      417.42      424.32    102.98 o 
  27   0  14     1729.23     1726.18    171.15 o 
 -33   1  14        1.19       37.85    141.85 o 
 -32   1  14       94.04      -23.00    135.74 o 
 -31   1  14       22.62      274.54     96.67 o 
 -30   1  14       83.27      -60.24    148.36 o 
 -29   1  14       78.30       89.54     98.91 o 
 -28   1  14       98.86      125.77     98.30 o 
 -27   1  14       27.58      -39.28     89.34 o 
 -26   1  14        4.18      -23.81     75.71 o 
 -25   1  14      382.93      325.62     61.87 o 
 -24   1  14     1598.77     1563.57    111.73 o 
 -23   1  14      478.98      509.59     51.49 o 
 -22   1  14        4.38       52.71     40.91 o 
 -21   1  14      660.92      633.93     52.71 o 
 -20   1  14      405.69      426.96     48.03 o 
 -19   1  14       12.00      -54.74     54.74 o 
 -18   1  14      224.25      293.46     40.30 o 
 -17   1  14      114.78      111.12     36.22 o 
 -16   1  14      617.12      704.15     66.14 o 
 -15   1  14      156.84      151.00     38.06 o 
 -14   1  14      180.91      190.19     30.59 o 
 -13   1  14      164.61      162.21     66.85 o 
 -12   1  14      639.29      609.19     43.94 o 
 -11   1  14       61.10       67.74     30.22 o 
 -10   1  14     1302.73     1175.61     57.41 o 
  -9   1  14      363.72      317.80     31.31 o 
  -8   1  14      832.30      909.21     43.81 o 
  -7   1  14      357.65      253.12     29.86 o 
  -6   1  14       64.15       63.88     27.02 o 
  -5   1  14     1094.05     1164.99     64.41 o 
  -4   1  14      627.34      714.28    118.44 o 
  -3   1  14      102.36       97.26     55.66 o 
  -2   1  14        1.34       29.06     41.41 o 
  -1   1  14       23.53       -8.63     40.40 o 
   0   1  14      174.97      180.02     23.63 o 
   1   1  14       23.67      -42.52     56.98 o 
   2   1  14      105.43       95.54     35.55 o 
   3   1  14      668.94      653.48     66.24 o 
   4   1  14        7.92       -9.88     40.34 o 
   5   1  14     2810.07     2882.86     78.14 o 
   6   1  14     1054.48     1072.65     90.16 o 
   7   1  14     1686.00     1595.14     84.66 o 
   8   1  14       18.85      -74.38     74.38 o 
   9   1  14      520.87      501.65     52.10 o 
  10   1  14      234.04      269.45     47.82 o 
  11   1  14      807.46      870.62     85.68 o 
  12   1  14      463.49      569.42     57.80 o 
  13   1  14     3179.08     3306.03    128.01 o 
  14   1  14       14.14      -70.41     70.41 o 
  15   1  14       38.94       91.17     47.82 o 
  16   1  14      148.09      147.55     53.12 o 
  17   1  14      108.32       53.12     82.83 o 
  18   1  14       12.93       25.85     75.91 o 
  19   1  14      689.49      565.96     68.18 o 
  20   1  14       61.28      103.79     59.02 o 
  21   1  14       58.68       82.01     97.89 o 
  22   1  14      109.62       96.06     73.26 o 
  23   1  14      109.94      184.99     74.28 o 
  24   1  14       94.71       55.15    144.09 o 
  25   1  14      357.72      344.75    104.81 o 
  26   1  14      229.11      304.86    100.94 o 
 -32   2  14        3.48      101.96    145.51 o 
 -31   2  14      203.47      359.40    102.57 o 
 -30   2  14      261.05      188.25    157.11 o 
 -29   2  14      353.81      174.20    123.33 o 
 -28   2  14       93.75      -72.45    114.58 o 
 -27   2  14       39.90        9.97     98.50 o 
 -26   2  14       39.98      134.32     69.40 o 
 -25   2  14       77.51      124.55     60.04 o 
 -24   2  14      235.98      216.13     62.27 o 
 -23   2  14        7.80      -29.51     79.37 o 
 -22   2  14       62.37      -61.46     82.42 o 
 -21   2  14       65.52       74.08     79.17 o 
 -20   2  14       67.96       45.79     75.30 o 
 -19   2  14        9.94      -76.72     76.72 o 
 -18   2  14        0.14       34.19     72.45 o 
 -17   2  14      210.65       83.03     61.66 o 
 -16   2  14      201.29      193.74     59.83 o 
 -15   2  14        3.57      -27.68     73.47 o 
 -14   2  14        0.00      -21.57     67.97 o 
 -13   2  14      353.87      346.78     49.25 o 
 -12   2  14       84.51       61.07     51.59 o 
 -11   2  14      644.05      618.58    131.16 o 
 -10   2  14       60.59       51.31     46.63 o 
  -9   2  14     1588.28     1606.47     66.04 o 
  -8   2  14       52.84       17.38     45.97 o 
  -7   2  14      281.55      338.56     35.12 o 
  -6   2  14      157.89      172.77     31.60 o 
  -5   2  14       83.93       90.13     33.17 o 
  -4   2  14     6870.16     6812.49    275.45 o 
  -3   2  14        1.87       44.12     33.34 o 
  -2   2  14     5116.29     5496.36    183.16 o 
  -1   2  14     1491.73     1478.59     62.80 o 
   0   2  14       97.07      120.48     25.45 o 
   1   2  14      603.63      647.80     36.09 o 
   2   2  14       80.26       49.37     42.16 o 
   3   2  14      538.81      568.41     37.61 o 
   4   2  14     2148.72     2396.61    247.06 o 
   5   2  14      533.02      518.64     38.06 o 
   6   2  14       19.66       12.43     49.09 o 
   7   2  14      710.24      678.30     51.08 o 
   8   2  14     1108.36     1272.75     84.66 o 
   9   2  14      623.11      642.69     54.74 o 
  10   2  14      737.82      870.01     76.52 o 
  11   2  14     1980.57     1953.70    103.38 o 
  12   2  14      775.70      797.76     58.41 o 
  13   2  14      405.75      277.79     54.54 o 
  14   2  14       99.59       42.13     70.82 o 
  15   2  14      391.82      359.40     57.19 o 
  16   2  14       51.72       28.49     77.13 o 
  17   2  14        8.27       25.85     82.83 o 
  18   2  14     1040.99     1150.24    108.47 o 
  19   2  14      133.27      204.12     66.55 o 
  20   2  14     1146.85     1049.30     90.77 o 
  21   2  14        2.49      136.35     96.87 o 
  22   2  14        4.98       26.25    115.59 o 
  23   2  14       93.39      158.94    114.17 o 
  24   2  14        1.28     -129.64    153.04 o 
  25   2  14      361.71      535.44    107.45 o 
  26   2  14       25.49       83.64    103.79 o 
 -31   3  14      123.61      -34.80    152.23 o 
 -30   3  14       55.05      178.07    136.56 o 
 -29   3  14        0.17       23.81    147.34 o 
 -28   3  14      410.43      403.36    116.41 o 
 -27   3  14      108.49       95.24     78.76 o 
 -26   3  14      121.16       35.00    108.88 o 
 -25   3  14      402.99      452.40     79.78 o 
 -24   3  14      641.09      635.77     71.64 o 
 -23   3  14     1224.34      907.86     79.98 o 
 -22   3  14      399.66      370.19     62.88 o 
 -21   3  14      183.62      205.14     54.54 o 
 -20   3  14      339.89      348.21     56.37 o 
 -19   3  14        9.35       96.06     48.23 o 
 -18   3  14        0.82      -14.86     63.29 o 
 -17   3  14      441.33      468.68     55.76 o 
 -16   3  14        2.48       49.86     70.21 o 
 -15   3  14       69.22       66.55     46.60 o 
 -14   3  14       28.78       13.64     65.53 o 
 -13   3  14      200.38      256.22     52.71 o 
 -12   3  14     1127.38     1340.52     90.36 o 
 -11   3  14      335.18      346.37     52.30 o 
 -10   3  14      108.38      104.60     45.59 o 
  -9   3  14     1207.85     1211.50     87.71 o 
  -8   3  14     2400.72     2567.79     81.31 o 
  -7   3  14      421.44      473.60     43.04 o 
  -6   3  14      345.02      418.17     46.30 o 
  -5   3  14      175.04      196.20     36.40 o 
  -4   3  14       46.94        7.15     43.34 o 
  -3   3  14      108.19       89.26     50.96 o 
  -2   3  14      480.83      514.45     39.59 o 
  -1   3  14       76.53       99.40     34.42 o 
   0   3  14       27.32       49.87     31.58 o 
   1   3  14      394.59      394.47     39.38 o 
   2   3  14     1345.01     1292.15     70.12 o 
   3   3  14      172.82      211.45     41.72 o 
   4   3  14       89.47       95.85     40.09 o 
   5   3  14      136.23      172.58     42.74 o 
   6   3  14     1653.89     1719.46     97.48 o 
   7   3  14     1798.95     1765.05    101.35 o 
   8   3  14      241.22       97.28     70.82 o 
   9   3  14        1.19       61.87     58.61 o 
  10   3  14     1082.88     1126.84     93.41 o 
  11   3  14      500.44      517.73     58.81 o 
  12   3  14     2752.03     2618.98    118.85 o 
  13   3  14     2846.33     3025.39    128.82 o 
  14   3  14     1479.96     1574.76    119.66 o 
  15   3  14        0.63      -85.07     85.07 o 
  16   3  14      459.99      405.19     71.64 o 
  17   3  14      603.45      714.32     73.26 o 
  18   3  14        6.37      -38.06     93.00 o 
  19   3  14       70.01       49.86    105.83 o 
  20   3  14        0.04     -107.86    107.86 o 
  21   3  14      262.90      116.41    128.21 o 
  22   3  14      243.90       91.17    118.44 o 
  23   3  14      127.12       68.79    157.72 o 
  24   3  14        3.46      119.87    136.96 o 
  25   3  14       99.55      179.70    139.20 o 
 -29   4  14       10.94      -86.90    145.71 o 
 -28   4  14       28.95       75.30    107.25 o 
 -27   4  14       16.13     -123.53    161.99 o 
 -26   4  14      118.39       65.73    157.52 o 
 -25   4  14       81.76      147.55    114.98 o 
 -24   4  14      244.82       60.04     83.85 o 
 -23   4  14        0.08      -38.87    110.10 o 
 -22   4  14      483.59      315.44     85.27 o 
 -21   4  14       70.65      -37.65    107.86 o 
 -20   4  14      253.95      172.78     75.10 o 
 -19   4  14      107.64       90.97     98.09 o 
 -18   4  14      835.10      920.88     78.35 o 
 -17   4  14      857.02      863.90     68.99 o 
 -16   4  14      624.75      622.54     65.33 o 
 -15   4  14       66.87      -50.06     85.88 o 
 -14   4  14       65.78       40.09     53.93 o 
 -13   4  14       23.56       90.97     65.33 o 
 -12   4  14       26.61       75.30     68.58 o 
 -11   4  14      101.11       86.70     66.95 o 
 -10   4  14      129.45      -34.19     71.43 o 
  -9   4  14       19.83       49.05     46.40 o 
  -8   4  14      610.73      572.27     59.83 o 
  -7   4  14      138.70      -27.07     73.87 o 
  -6   4  14     1216.53     1195.83     97.69 o 
  -5   4  14     1343.82     1384.07     89.75 o 
  -4   4  14     2820.26     2824.52    117.63 o 
  -3   4  14     1093.36     1028.13     87.92 o 
  -2   4  14       94.62       60.65     66.34 o 
  -1   4  14     3820.03     3758.02    131.06 o 
   0   4  14     1957.92     1875.79    182.24 o 
   1   4  14      327.48      302.82     51.28 o 
   2   4  14      101.60      183.16     43.75 o 
   3   4  14        0.70       70.82     58.81 o 
   4   4  14     2025.11     2023.91    105.83 o 
   5   4  14     1917.65     1801.47    106.84 o 
   6   4  14       14.33       64.92     66.75 o 
   7   4  14      229.61      293.46     50.06 o 
   8   4  14      444.94      504.91     55.35 o 
   9   4  14       64.21       27.07     68.38 o 
  10   4  14      996.69     1079.01     93.61 o 
  11   4  14     1710.98     2008.04    131.87 o 
  12   4  14      281.08      306.89     70.82 o 
  13   4  14       78.68       77.94     97.28 o 
  14   4  14      409.10      286.34     74.48 o 
  15   4  14        1.19      -10.58    105.01 o 
  16   4  14     1178.70     1148.82     95.04 o 
  17   4  14        0.68       85.07    109.49 o 
  18   4  14       62.77       -8.95    113.15 o 
  19   4  14        8.98       41.92    113.97 o 
  20   4  14      246.24      267.41    115.19 o 
  21   4  14       52.94      -90.16    152.02 o 
  22   4  14      185.27      154.46    109.29 o 
  23   4  14       38.50       75.30    156.91 o 
 -27   5  14      137.49       81.00    165.86 o 
 -26   5  14       93.57       17.91    154.26 o 
 -25   5  14       29.10      -12.62    155.69 o 
 -24   5  14      405.35      193.74    172.17 o 
 -23   5  14      197.82      150.39     91.99 o 
 -22   5  14        9.54      -31.75    125.97 o 
 -21   5  14       47.42      116.61    118.44 o 
 -20   5  14       37.76       65.33    113.76 o 
 -19   5  14       61.30       57.39    110.10 o 
 -18   5  14      115.08      247.88     75.91 o 
 -17   5  14        7.88       -5.29    104.81 o 
 -16   5  14      902.29      752.38     84.25 o 
 -15   5  14      939.16      954.06     82.63 o 
 -14   5  14      959.24      967.69     80.18 o 
 -13   5  14        0.63     -102.57    102.57 o 
 -12   5  14      290.91      366.73     71.23 o 
 -11   5  14      379.14      356.55     59.83 o 
 -10   5  14     2526.95     2692.04    124.34 o 
  -9   5  14      234.03       30.73     80.18 o 
  -8   5  14     1063.34     1106.49     93.82 o 
  -7   5  14     2575.30     2446.81    123.33 o 
  -6   5  14        3.75       30.53     49.45 o 
  -5   5  14      147.64      278.81     50.88 o 
  -4   5  14      507.03      557.82     57.19 o 
  -3   5  14      271.44      289.19     53.12 o 
  -2   5  14      503.89      548.66     58.00 o 
  -1   5  14      931.58      855.76     66.34 o 
   0   5  14      781.27      822.80    111.01 o 
   1   5  14       18.12       80.39     72.25 o 
   2   5  14      806.51      821.37     66.14 o 
   3   5  14      515.09      696.41     61.87 o 
   4   5  14      413.84      302.82     61.66 o 
   5   5  14        6.90      -78.96     78.96 o 
   6   5  14      519.33      526.07     75.91 o 
   7   5  14      662.29      687.46     78.56 o 
   8   5  14      635.08      555.38     80.59 o 
   9   5  14      490.71      539.30     79.37 o 
  10   5  14        2.41      -12.82    106.44 o 
  11   5  14      638.29      594.45     84.05 o 
  12   5  14        3.52     -112.95    113.56 o 
  13   5  14       13.83       72.45    110.30 o 
  14   5  14        5.23      -44.98    110.10 o 
  15   5  14       11.04       47.62    111.73 o 
  16   5  14        2.70      -27.27    121.50 o 
  17   5  14       86.35      213.28    157.11 o 
  18   5  14       12.56      165.66    159.55 o 
  19   5  14       37.65      -82.63    159.76 o 
  20   5  14       71.17       89.95    158.53 o 
  21   5  14      100.07      124.75    164.84 o 
 -24   6  14       94.76       74.28    157.11 o 
 -23   6  14        6.55      -49.25    152.02 o 
 -22   6  14       87.10      178.28    154.26 o 
 -21   6  14        0.06        0.00    164.23 o 
 -20   6  14      189.77       82.42    171.76 o 
 -19   6  14      587.10      526.68     99.52 o 
 -18   6  14     1360.09     1420.50    104.40 o 
 -17   6  14     1381.95     1291.27    103.99 o 
 -16   6  14      423.42      444.87     85.88 o 
 -15   6  14       79.92      -29.92    115.19 o 
 -14   6  14     1066.91     1067.82     90.97 o 
 -13   6  14      943.90      867.16     98.30 o 
 -12   6  14      713.14      638.62     94.84 o 
 -11   6  14       49.60       26.66    110.71 o 
 -10   6  14     2157.13     2143.37    145.71 o 
  -9   6  14        7.23       86.29    105.01 o 
  -8   6  14        8.99     -116.81    116.81 o 
  -7   6  14       23.18       14.86    115.59 o 
  -6   6  14       19.37       12.01    108.27 o 
  -5   6  14       40.04       75.71     75.30 o 
  -4   6  14        0.10       82.83     98.09 o 
  -3   6  14      275.94      113.36    105.01 o 
  -2   6  14      124.04       52.10    107.05 o 
  -1   6  14       56.72       -1.22    107.05 o 
   0   6  14      695.06      654.61     61.43 o 
   1   6  14      414.48      468.89     81.00 o 
   2   6  14      130.12       41.11     78.56 o 
   3   6  14       15.21      109.08    114.78 o 
   4   6  14      291.89      349.22     83.85 o 
   5   6  14      550.36      540.52     88.93 o 
   6   6  14      130.01      133.30    113.56 o 
   7   6  14       67.17        8.95    117.22 o 
   8   6  14        0.32      -52.71    112.74 o 
   9   6  14       60.97      160.16     82.83 o 
  10   6  14      265.59      254.39     84.86 o 
  11   6  14       73.39       11.19    115.39 o 
  12   6  14       68.73      149.17    118.44 o 
  13   6  14        0.42      131.47    159.76 o 
  14   6  14        1.72      -69.80    164.64 o 
  15   6  14      526.40      374.05    123.12 o 
  16   6  14        3.33      210.63    112.95 o 
  17   6  14       43.87     -128.42    161.79 o 
 -19   7  14      639.43      665.28    120.27 o 
 -18   7  14        2.74       71.23    161.79 o 
 -17   7  14       29.49       -4.88    161.79 o 
 -16   7  14      223.82      155.48    163.62 o 
 -15   7  14     1022.50     1155.74    131.87 o 
 -14   7  14      383.87      648.18    121.90 o 
 -13   7  14        4.52      126.99    170.54 o 
 -12   7  14      548.67      354.72     91.38 o 
 -11   7  14        2.92       -1.22    113.36 o 
 -10   7  14        4.35       47.42    102.98 o 
  -9   7  14       10.41       68.38     98.30 o 
  -8   7  14       92.23       47.42    106.44 o 
  -7   7  14       10.73      -72.04    103.59 o 
  -6   7  14        6.80       47.62    110.30 o 
  -5   7  14      147.97       81.20     72.04 o 
  -4   7  14       21.95     -103.59    109.29 o 
  -3   7  14       55.54      111.73     99.31 o 
  -2   7  14      108.85      162.81    110.51 o 
  -1   7  14       40.64      -62.68    101.55 o 
   0   7  14      316.95      338.46     60.50 o 
   1   7  14      178.04      210.84     87.92 o 
   2   7  14        3.60     -119.05    119.05 o 
   3   7  14       60.77      118.65     84.86 o 
   4   7  14      169.90       68.58    121.90 o 
   5   7  14       80.61        7.12    135.33 o 
   6   7  14        3.73      120.89    130.04 o 
   7   7  14      232.86       59.63    175.83 o 
   8   7  14       55.66     -181.94    181.94 o 
   9   7  14       24.69       45.79    163.01 o 
  10   7  14      202.73      362.86    115.19 o 
  11   7  14       15.59     -135.33    167.08 o 
  12   7  14      124.53     -167.90    167.90 o 
  13   7  14        9.65      -54.54    158.94 o 
 -11   8  14       10.76     -159.76    159.96 o 
 -10   8  14      194.23      186.21    174.82 o 
  -9   8  14      157.59      231.80    117.22 o 
  -8   8  14       99.42      285.53    110.51 o 
  -7   8  14      591.06      665.48    118.04 o 
  -6   8  14       77.54      191.10    160.98 o 
  -5   8  14       30.61     -154.46    154.46 o 
  -4   8  14       42.62      -34.60    162.60 o 
  -3   8  14        0.25     -147.34    157.11 o 
  -2   8  14      333.32      594.86    114.37 o 
  -1   8  14      740.52      532.79    124.14 o 
   0   8  14      168.35      210.80     93.74 o 
   1   8  14        3.07     -170.95    170.95 o 
   2   8  14      668.40      799.39    120.07 o 
   3   8  14      294.03      250.52    115.80 o 
   4   8  14       13.02       99.11    155.28 o 
   5   8  14      274.29      173.59    166.88 o 
 -32   1  15       36.06      -48.03    132.89 o 
 -31   1  15      190.61       51.08    146.73 o 
 -30   1  15      983.23     1004.53    112.54 o 
 -29   1  15       19.97      -16.48     99.11 o 
 -28   1  15       29.84      137.78     93.61 o 
 -27   1  15       13.27       55.15     93.21 o 
 -26   1  15      361.12      374.05     64.31 o 
 -25   1  15        1.97      -85.47     85.47 o 
 -24   1  15      155.38      224.27     57.39 o 
 -23   1  15       80.70       41.31     73.06 o 
 -22   1  15        1.10       -3.87     54.54 o 
 -21   1  15       32.20       77.13     52.91 o 
 -20   1  15     1350.18     1296.36     89.14 o 
 -19   1  15       78.14        3.87     61.05 o 
 -18   1  15      267.92      299.36     42.74 o 
 -17   1  15      354.18      352.48     44.77 o 
 -16   1  15      113.14      174.00     34.80 o 
 -15   1  15       23.91       45.38     47.01 o 
 -14   1  15      594.56      670.57     65.94 o 
 -13   1  15      684.73      612.74     46.39 o 
 -12   1  15      795.95      821.79     49.81 o 
 -11   1  15     1647.79     1665.21     64.45 o 
 -10   1  15       23.19       71.20     29.41 o 
  -9   1  15       12.60       18.88     77.74 o 
  -8   1  15       80.80       56.69     37.55 o 
  -7   1  15      523.48      513.21     31.14 o 
  -6   1  15     1857.98     1736.81     61.42 o 
  -5   1  15     3903.99     3833.05     80.61 o 
  -4   1  15      411.60      536.16     36.83 o 
  -3   1  15     1086.35      999.59     53.35 o 
  -2   1  15     6394.71     6757.16    100.32 o 
  -1   1  15      135.15      169.73     43.14 o 
   0   1  15      867.73      925.84     46.46 o 
   1   1  15     1824.87     1893.74     89.44 o 
   2   1  15     3289.87     3421.10     80.74 o 
   3   1  15      659.47      674.45     52.81 o 
   4   1  15     1534.29     1640.03     66.45 o 
   5   1  15      814.35      751.14     49.71 o 
   6   1  15      403.12      423.62     40.19 o 
   7   1  15       91.21       35.21     61.05 o 
   8   1  15     1284.70     1329.13     87.71 o 
   9   1  15      113.50      -33.99     68.79 o 
  10   1  15      158.81      134.11     54.13 o 
  11   1  15     2804.00     2608.60    119.26 o 
  12   1  15     1806.41     1836.07    108.47 o 
  13   1  15     1439.17     1349.48    106.84 o 
  14   1  15      793.62      866.55     85.27 o 
  15   1  15     1221.99     1269.29    104.20 o 
  16   1  15      560.72      547.65     66.55 o 
  17   1  15      382.03      395.01     61.26 o 
  18   1  15       78.12        9.36     85.68 o 
  19   1  15      193.63      250.93     57.19 o 
  20   1  15      638.22      678.71     82.01 o 
  21   1  15     1385.37     1350.70     92.80 o 
  22   1  15       46.63       78.96    107.45 o 
  23   1  15        0.33      -87.51    136.96 o 
  24   1  15      102.01      217.15    148.36 o 
  25   1  15      995.15      921.09    114.78 o 
  26   1  15      277.76      446.50     99.92 o 
 -32   2  15      353.70      330.50    101.96 o 
 -31   2  15      186.43      353.90     97.69 o 
 -30   2  15      159.45      271.48    100.74 o 
 -29   2  15      266.34      170.54    146.53 o 
 -28   2  15      210.29       94.84    109.29 o 
 -27   2  15       57.78        4.48    103.79 o 
 -26   2  15       10.50       10.99    104.81 o 
 -25   2  15        2.53      118.24     85.68 o 
 -24   2  15      872.03      815.47     72.86 o 
 -23   2  15      372.14      474.59     65.53 o 
 -22   2  15      721.30      679.72     64.72 o 
 -21   2  15       34.20      -64.11     76.11 o 
 -20   2  15        1.35       34.60     74.08 o 
 -19   2  15     1029.46     1050.93     93.21 o 
 -18   2  15      331.91      397.86     55.56 o 
 -17   2  15      527.33      494.33     58.20 o 
 -16   2  15        6.45       60.65     67.57 o 
 -15   2  15     3168.42     3201.42    126.38 o 
 -14   2  15       12.22      -72.04     72.04 o 
 -13   2  15       23.20       17.91     63.50 o 
 -12   2  15      204.78      229.76     49.66 o 
 -11   2  15      132.27      169.09     78.86 o 
 -10   2  15      494.82      569.23     40.81 o 
  -9   2  15      374.79      364.65     82.73 o 
  -8   2  15        1.46      -13.34     45.86 o 
  -7   2  15      216.29      246.68     46.50 o 
  -6   2  15       70.60       84.16     78.45 o 
  -5   2  15      427.98      445.98     36.70 o 
  -4   2  15       48.84        7.33     49.05 o 
  -3   2  15      296.92      218.94     81.20 o 
  -2   2  15      733.32      805.52     49.24 o 
  -1   2  15      680.35      590.53     62.48 o 
   0   2  15     5359.99     5655.76     96.77 o 
   1   2  15      993.70      983.24     64.92 o 
   2   2  15      492.63      500.51     35.68 o 
   3   2  15      360.09      341.31     36.83 o 
   4   2  15       56.64       67.54     47.82 o 
   5   2  15     1313.99     1221.88     85.27 o 
   6   2  15      345.76      368.76     48.44 o 
   7   2  15       12.15        6.92     61.66 o 
   8   2  15     2396.45     2343.42    114.58 o 
   9   2  15     3994.99     4036.02    136.76 o 
  10   2  15       32.02      -31.14     68.38 o 
  11   2  15      219.43      284.30     48.23 o 
  12   2  15     1173.46     1278.45     95.04 o 
  13   2  15       41.68       91.78     68.79 o 
  14   2  15     1100.45     1157.36     98.09 o 
  15   2  15       48.81       90.56     79.57 o 
  16   2  15        2.79      -64.31     87.10 o 
  17   2  15      115.27       18.32     96.87 o 
  18   2  15     1368.62     1363.72    125.57 o 
  19   2  15     1281.68     1404.02    126.58 o 
  20   2  15      897.45      800.41     89.95 o 
  21   2  15        2.18       68.38    112.13 o 
  22   2  15       36.37       16.89    108.27 o 
  23   2  15       18.24     -127.60    147.95 o 
  24   2  15      647.70      615.82    109.69 o 
  25   2  15      534.38      429.81    108.88 o 
 -30   3  15       24.86       53.93    150.60 o 
 -29   3  15       33.81     -147.95    147.95 o 
 -28   3  15      460.80      644.72    112.34 o 
 -27   3  15       10.92      -28.08    112.54 o 
 -26   3  15      456.04      585.30     84.66 o 
 -25   3  15      294.53      359.20     75.30 o 
 -24   3  15      576.20      598.52     83.03 o 
 -23   3  15      189.24      231.19     65.33 o 
 -22   3  15      932.54      795.12     71.43 o 
 -21   3  15       40.99      -13.02     78.76 o 
 -20   3  15      338.67      341.49     59.63 o 
 -19   3  15      204.75      217.96     53.52 o 
 -18   3  15       78.48       50.27     74.69 o 
 -17   3  15      588.69      558.43     57.80 o 
 -16   3  15      277.48      332.13     54.34 o 
 -15   3  15     1689.28     1612.41    100.74 o 
 -14   3  15      968.19     1059.48     83.24 o 
 -13   3  15      877.29      872.25     61.87 o 
 -12   3  15       25.63       38.46     66.34 o 
 -11   3  15      422.44      418.82     55.35 o 
 -10   3  15     1991.88     2132.18    104.60 o 
  -9   3  15       14.70       -0.81     65.73 o 
  -8   3  15       37.23       80.79     66.95 o 
  -7   3  15      113.28      157.31     45.99 o 
  -6   3  15      605.94      607.89     54.13 o 
  -5   3  15        0.50       87.71     59.63 o 
  -4   3  15       44.30       30.93     44.37 o 
  -3   3  15     1213.67     1056.63     82.83 o 
  -2   3  15       46.96       -5.49     64.72 o 
  -1   3  15       18.85      -14.25     62.48 o 
   0   3  15      143.05      118.31     31.58 o 
   1   3  15     1189.02     1223.71     83.24 o 
   2   3  15     3877.36     3713.25    124.14 o 
   3   3  15       59.43       77.94     58.20 o 
   4   3  15      635.38      663.44     54.13 o 
   5   3  15      591.97      584.69     54.95 o 
   6   3  15      885.27      865.73     59.22 o 
   7   3  15      449.61      451.18     55.35 o 
   8   3  15     1727.13     1649.86     99.31 o 
   9   3  15     3586.82     3354.67    133.30 o 
  10   3  15        0.49      -41.72     71.43 o 
  11   3  15      804.77      889.14     88.73 o 
  12   3  15       46.68      -74.48     74.48 o 
  13   3  15     1697.83     1609.77    121.90 o 
  14   3  15      109.29      -46.40     94.63 o 
  15   3  15      275.76      281.86     65.94 o 
  16   3  15      100.85      171.15     67.16 o 
  17   3  15      222.52      218.77     68.79 o 
  18   3  15       67.02      -72.65    102.57 o 
  19   3  15     1247.90     1250.16     96.46 o 
  20   3  15       83.08      134.52     79.57 o 
  21   3  15       78.18      302.01    107.25 o 
  22   3  15       31.92      -78.76    153.85 o 
  23   3  15        0.00      -52.10    149.17 o 
  24   3  15        1.18      160.77    144.70 o 
 -29   4  15        2.47      -66.55    157.31 o 
 -28   4  15        1.79        1.02    152.02 o 
 -27   4  15        6.24       57.39    152.84 o 
 -26   4  15        0.41       32.15    164.03 o 
 -25   4  15      128.62       36.43    117.22 o 
 -24   4  15       27.54     -112.54    112.54 o 
 -23   4  15       86.43      100.74     76.93 o 
 -22   4  15      188.82       52.30     77.54 o 
 -21   4  15      506.95      495.75     74.48 o 
 -20   4  15      271.44      266.80     75.50 o 
 -19   4  15      528.61      499.62     73.67 o 
 -18   4  15       77.20       73.06     94.23 o 
 -17   4  15       31.65       28.29     86.49 o 
 -16   4  15      133.63      142.25     59.63 o 
 -15   4  15      190.88      157.72     53.93 o 
 -14   4  15        2.67       46.40     69.40 o 
 -13   4  15      229.34      160.57     59.63 o 
 -12   4  15     1019.93      957.92     94.02 o 
 -11   4  15      190.08      207.78     52.10 o 
 -10   4  15       10.02       71.23     68.58 o 
  -9   4  15      274.77      283.69     56.37 o 
  -8   4  15      749.98      891.58     84.46 o 
  -7   4  15       51.10       57.80     67.16 o 
  -6   4  15      465.13      541.74     55.76 o 
  -5   4  15      729.69      706.79     61.66 o 
  -4   4  15     1470.76     1421.72     94.43 o 
  -3   4  15       14.17       47.21     66.75 o 
  -2   4  15        1.04       43.96     64.72 o 
  -1   4  15     2624.42     2744.75    121.09 o 
   0   4  15      441.72      470.47     40.80 o 
   1   4  15      712.56      757.47     59.02 o 
   2   4  15     2907.74     3010.94    124.34 o 
   3   4  15     4159.58     4443.85    144.70 o 
   4   4  15      819.29      943.88     86.49 o 
   5   4  15        1.22       43.55     63.50 o 
   6   4  15     3595.31     3782.85    140.22 o 
   7   4  15        6.14       61.26     69.19 o 
   8   4  15      271.29      223.05     53.12 o 
   9   4  15      239.33      173.39     52.71 o 
  10   4  15       23.86      -98.70     98.70 o 
  11   4  15      108.49      119.66     99.31 o 
  12   4  15      122.59       47.62     95.45 o 
  13   4  15       33.45       36.22     92.19 o 
  14   4  15      234.86       85.07    108.88 o 
  15   4  15       25.43      143.88     73.26 o 
  16   4  15       79.63      119.87    102.57 o 
  17   4  15       70.81     -123.53    123.53 o 
  18   4  15       29.58       57.80    121.29 o 
  19   4  15        3.61      208.60    152.84 o 
  20   4  15       37.23      188.25    155.07 o 
  21   4  15      131.86      154.46    150.80 o 
  22   4  15      213.63      372.42    106.44 o 
 -26   5  15      137.75     -161.79    161.79 o 
 -25   5  15        0.18      -56.78    147.95 o 
 -24   5  15       66.13       97.89    161.18 o 
 -23   5  15       34.71      132.69    164.23 o 
 -22   5  15      396.66      143.47    127.19 o 
 -21   5  15       66.58       52.71    111.12 o 
 -20   5  15       97.36      133.91     80.39 o 
 -19   5  15      731.14      650.01     86.90 o 
 -18   5  15      225.90      100.33     81.00 o 
 -17   5  15      458.60      439.18     81.00 o 
 -16   5  15        8.15      -69.40    108.47 o 
 -15   5  15        3.46       -3.87    102.77 o 
 -14   5  15      497.39      507.35     83.44 o 
 -13   5  15        4.33      -47.21     99.31 o 
 -12   5  15     1720.26     1803.92    131.06 o 
 -11   5  15      391.65      502.67     72.45 o 
 -10   5  15      289.28      238.51     56.58 o 
  -9   5  15      152.90      133.10     53.73 o 
  -8   5  15      269.67      253.37     56.78 o 
  -7   5  15      771.15      868.58     63.90 o 
  -6   5  15     1743.58     1748.97    113.15 o 
  -5   5  15       60.94      114.58     49.45 o 
  -4   5  15      251.35      269.65     57.59 o 
  -3   5  15     2523.77     2018.42    120.89 o 
  -2   5  15       48.43       89.14     68.58 o 
  -1   5  15      670.92      683.18     61.05 o 
   0   5  15       34.70      -21.95     88.32 o 
   1   5  15      789.00      772.12     70.21 o 
   2   5  15      292.33      349.02     55.56 o 
   3   5  15      347.64      318.49     57.39 o 
   4   5  15      192.97      283.49     71.03 o 
   5   5  15      429.81      450.98     74.89 o 
   6   5  15       51.40       30.53    101.76 o 
   7   5  15      233.57      264.56     73.26 o 
   8   5  15     1529.40     1563.98    136.96 o 
   9   5  15       12.16       -9.16    108.27 o 
  10   5  15       26.57      -85.07    108.67 o 
  11   5  15        1.09       23.81    106.23 o 
  12   5  15       43.17       47.82    107.05 o 
  13   5  15       61.23       80.39    109.08 o 
  14   5  15        0.66      -19.33    119.46 o 
  15   5  15       23.38     -130.86    130.86 o 
  16   5  15        0.02     -167.29    167.29 o 
  17   5  15        5.11      204.94    163.01 o 
  18   5  15        0.21      -41.52    151.00 o 
  19   5  15       46.05      -65.73    158.53 o 
  20   5  15       93.40      -29.92    144.70 o 
 -23   6  15        2.30      203.71    150.80 o 
 -22   6  15       69.11       47.62    158.33 o 
 -21   6  15       67.41     -105.83    162.60 o 
 -20   6  15        7.91       80.79    168.71 o 
 -19   6  15      248.58      331.52    122.31 o 
 -18   6  15        2.18      -64.31    123.12 o 
 -17   6  15      849.82      839.68     97.69 o 
 -16   6  15      392.13      270.87     93.21 o 
 -15   6  15       62.23      106.23    113.97 o 
 -14   6  15      143.03      179.90     81.20 o 
 -13   6  15      570.83      406.61     88.53 o 
 -12   6  15     1931.66     1986.67    147.34 o 
 -11   6  15      237.36      242.99     82.01 o 
 -10   6  15      216.33      231.19     80.59 o 
  -9   6  15     1295.04     1357.41    133.30 o 
  -8   6  15     1713.91     1755.28    147.55 o 
  -7   6  15      771.84      772.32     85.07 o 
  -6   6  15       51.95       90.97    110.91 o 
  -5   6  15       48.73        8.95    108.88 o 
  -4   6  15        9.46       81.40     71.64 o 
  -3   6  15       40.52      121.90    105.83 o 
  -2   6  15       28.55       40.70    106.64 o 
  -1   6  15        0.90     -112.54    112.54 o 
   0   6  15      420.50      444.50     71.94 o 
   1   6  15      745.49      934.72     87.71 o 
   2   6  15       15.08     -114.98    114.98 o 
   3   6  15     2315.97     2358.69    153.85 o 
   4   6  15       20.16       62.27     78.56 o 
   5   6  15       82.37      110.10    102.57 o 
   6   6  15       77.55      -84.46    116.20 o 
   7   6  15     1220.42     1204.99     95.24 o 
   8   6  15      149.51       29.51    123.94 o 
   9   6  15      145.45      256.42     83.64 o 
  10   6  15      215.38      184.18    124.96 o 
  11   6  15      135.15       46.81    129.43 o 
  12   6  15       77.07      165.05    168.71 o 
  13   6  15        2.06      143.07    166.47 o 
  14   6  15        0.73      155.69    161.38 o 
  15   6  15      647.71      479.88    122.31 o 
  16   6  15        1.47      -19.13    149.58 o 
 -18   7  15      223.62      167.29    159.55 o 
 -17   7  15     1713.38     1544.03    135.13 o 
 -16   7  15       56.39      231.19    155.89 o 
 -15   7  15        3.53       68.38    165.25 o 
 -14   7  15      221.28      211.24    169.12 o 
 -13   7  15      366.12      258.87    125.97 o 
 -12   7  15      108.03       26.46    169.32 o 
 -11   7  15      172.69       16.48    167.49 o 
 -10   7  15      563.27      521.60     87.71 o 
  -9   7  15      415.24      391.15     85.07 o 
  -8   7  15      104.07       74.08    117.83 o 
  -7   7  15        2.25     -105.42    105.42 o 
  -6   7  15      262.00      216.13     77.94 o 
  -5   7  15       15.47      -68.38    109.08 o 
  -4   7  15      145.59      204.53     77.13 o 
  -3   7  15      186.59      214.91     76.72 o 
  -2   7  15        0.15      -63.09    108.27 o 
  -1   7  15      464.46      447.52     81.81 o 
   0   7  15        1.16       11.98     79.01 o 
   1   7  15      100.68       68.38    128.62 o 
   2   7  15      494.95      414.14     90.16 o 
   3   7  15        8.02       77.13    126.58 o 
   4   7  15       37.45      110.51    165.05 o 
   5   7  15       58.21        5.49    170.95 o 
   6   7  15      351.68      420.25    123.73 o 
   7   7  15       23.20     -178.48    178.48 o 
   8   7  15       77.44       69.19    164.84 o 
   9   7  15       97.80      184.18    167.49 o 
  10   7  15      213.89      283.49    114.17 o 
  11   7  15       42.24     -105.62    165.45 o 
  12   7  15       33.29     -130.25    163.83 o 
  -9   8  15       14.02     -170.13    170.13 o 
  -8   8  15       27.48      -97.28    160.77 o 
  -7   8  15        3.63     -150.60    158.13 o 
  -6   8  15      167.45      305.47    111.52 o 
  -5   8  15       28.54       17.09    156.91 o 
  -4   8  15       36.58       93.00    106.84 o 
  -3   8  15        0.25      162.60    111.52 o 
  -2   8  15       25.72      108.06    157.31 o 
  -1   8  15        0.16       28.49    154.67 o 
   0   8  15      647.00      772.94     86.34 o 
   1   8  15       53.00      112.54    116.20 o 
   2   8  15      518.00      272.70    182.75 o 
 -32   0  16        2.19      -18.72    126.79 o 
 -31   0  16      128.06      150.19    138.18 o 
 -30   0  16      370.37      454.24    100.13 o 
 -29   0  16        0.79        3.66    134.32 o 
 -28   0  16      120.81      140.63    118.85 o 
 -27   0  16       67.03      129.64    116.20 o 
 -26   0  16     1879.45     1874.13    145.71 o 
 -25   0  16      337.36      320.33     63.09 o 
 -24   0  16     1516.47     1716.61    112.13 o 
 -23   0  16     1937.71     2009.87    116.41 o 
 -22   0  16      289.72      282.47     52.71 o 
 -21   0  16     2288.65     2328.57    111.73 o 
 -20   0  16      589.31      607.07     51.08 o 
 -19   0  16      651.16      646.76     55.35 o 
 -18   0  16       72.05       -0.20     55.15 o 
 -17   0  16      347.43      326.84     46.81 o 
 -16   0  16        3.08      -54.74     54.74 o 
 -15   0  16        1.18       -2.85     46.81 o 
 -14   0  16     3218.51     3410.22    114.58 o 
 -13   0  16     1390.35     1494.78     83.44 o 
 -12   0  16      823.27      719.77     49.63 o 
 -11   0  16      245.09      135.51     99.52 o 
 -10   0  16     2440.10     2398.34     71.13 o 
  -9   0  16       51.45       33.31     68.89 o 
  -8   0  16      632.35      602.55     48.64 o 
  -7   0  16     1670.01     1823.07    117.22 o 
  -6   0  16      115.92      108.34     30.12 o 
  -5   0  16     1205.59     1239.20     54.80 o 
  -4   0  16     2620.55     2825.77     91.88 o 
  -3   0  16      500.47      445.48     43.96 o 
  -2   0  16     2519.33     2745.77    106.03 o 
  -1   0  16        0.13       23.91     28.80 o 
   0   0  16      677.72      756.76     50.47 o 
   1   0  16     5751.49     5959.35    101.53 o 
   2   0  16      445.14      499.90     37.10 o 
   3   0  16      159.40      249.88     40.30 o 
   4   0  16      730.01      671.58     89.44 o 
   5   0  16     4429.12     4612.34     97.94 o 
   6   0  16        5.47       -2.65     60.65 o 
   7   0  16     2140.31     2310.05    103.79 o 
   8   0  16     1777.03     1873.31    100.33 o 
   9   0  16     2135.13     2215.62    109.08 o 
  10   0  16     5974.63     5991.35    163.42 o 
  11   0  16      864.28      929.84     63.70 o 
  12   0  16     7180.97     6728.67    178.48 o 
  13   0  16     4966.46     4985.60    157.52 o 
  14   0  16      713.86      777.00     64.31 o 
  15   0  16       85.55      154.87     58.00 o 
  16   0  16      753.12      725.51     64.31 o 
  17   0  16        1.79       39.28     68.79 o 
  18   0  16      184.28      339.66     55.97 o 
  19   0  16     2723.58     2695.90    143.47 o 
  20   0  16      216.60      261.51     69.19 o 
  21   0  16       10.34      -99.11     99.11 o 
  22   0  16     1420.78     1599.39    129.43 o 
  23   0  16      686.87      820.96    112.54 o 
  24   0  16        2.47      -53.12    132.69 o 
  25   0  16      361.66      352.89    100.94 o 
 -32   1  16      331.40      472.96    102.98 o 
 -31   1  16      360.43      581.43     99.52 o 
 -30   1  16       39.64      -88.32    144.90 o 
 -29   1  16      117.87      -26.66    103.79 o 
 -28   1  16       34.80       94.23     94.63 o 
 -27   1  16      281.32      311.17     74.69 o 
 -26   1  16       25.80      -19.74     95.65 o 
 -25   1  16      490.85      504.91     67.57 o 
 -24   1  16      424.71      368.15     60.85 o 
 -23   1  16      342.09      323.79     59.63 o 
 -22   1  16      229.32       53.12     81.00 o 
 -21   1  16      165.47      160.98     44.77 o 
 -20   1  16        8.40      -18.93     56.98 o 
 -19   1  16       26.81       -0.20     41.31 o 
 -18   1  16     2248.08     2317.17    109.69 o 
 -17   1  16     2329.49     2396.95    108.06 o 
 -16   1  16      397.61      378.73     47.21 o 
 -15   1  16     2022.96     1992.16     94.43 o 
 -14   1  16      135.31      195.57     38.46 o 
 -13   1  16      279.84      282.88     38.46 o 
 -12   1  16     2766.87     2508.81    143.78 o 
 -11   1  16      191.84      187.37     33.69 o 
 -10   1  16     1235.58     1214.47     60.69 o 
  -9   1  16      227.28      223.60     31.99 o 
  -8   1  16      245.56      240.39     31.79 o 
  -7   1  16      569.94      585.28     35.36 o 
  -6   1  16      353.18      450.52     32.14 o 
  -5   1  16       26.31       35.77     36.06 o 
  -4   1  16      609.58      670.11     44.04 o 
  -3   1  16     1127.58     1265.31    176.95 o 
  -2   1  16      647.81      648.36     43.37 o 
  -1   1  16     1678.95     1738.97     64.02 o 
   0   1  16      893.32      968.59    132.18 o 
   1   1  16      411.35      447.24     35.73 o 
   2   1  16      236.82      189.59     62.58 o 
   3   1  16       63.61       83.20     47.85 o 
   4   1  16      847.95      905.52    110.10 o 
   5   1  16      446.01      466.44     40.92 o 
   6   1  16       75.44      107.45     43.35 o 
   7   1  16       19.32      -54.74     64.92 o 
   8   1  16      177.56      210.23     51.08 o 
   9   1  16     1514.20     1550.34     99.72 o 
  10   1  16     1364.54     1394.25    104.20 o 
  11   1  16     2037.53     2273.01    115.19 o 
  12   1  16      500.17      546.22     59.83 o 
  13   1  16     1509.77     1541.18    103.59 o 
  14   1  16     2110.97     2139.10    115.80 o 
  15   1  16       37.83        7.94     76.11 o 
  16   1  16      462.66      442.64     64.11 o 
  17   1  16       44.59       22.59     75.71 o 
  18   1  16        0.03       83.03     79.78 o 
  19   1  16       84.32      -39.07     95.24 o 
  20   1  16       93.79      133.30     74.48 o 
  21   1  16      543.31      520.38     80.39 o 
  22   1  16       20.29     -103.99    103.99 o 
  23   1  16       57.30      193.13    151.41 o 
  24   1  16        6.38      -27.68    137.98 o 
  25   1  16      149.20      132.49    148.56 o 
 -31   2  16      449.08      429.41    104.81 o 
 -30   2  16      279.95      524.04    104.81 o 
 -29   2  16      124.16      160.98    152.43 o 
 -28   2  16       73.68      124.75    107.66 o 
 -27   2  16        8.62       88.53    100.53 o 
 -26   2  16        5.74       35.00     98.70 o 
 -25   2  16        0.45      -24.01     95.85 o 
 -24   2  16      103.32       78.35     89.14 o 
 -23   2  16       53.34      -26.25     90.56 o 
 -22   2  16       62.34       81.61     57.19 o 
 -21   2  16      531.54      579.19     63.70 o 
 -20   2  16      245.94      323.58     53.52 o 
 -19   2  16      231.45      169.32     53.32 o 
 -18   2  16       84.02      103.38     69.80 o 
 -17   2  16      227.06      305.47     51.49 o 
 -16   2  16       45.33      -73.26     73.26 o 
 -15   2  16       78.89       64.31     73.26 o 
 -14   2  16     1738.11     1772.98    106.44 o 
 -13   2  16      155.34      139.40     48.64 o 
 -12   2  16     1560.91     1504.96     97.07 o 
 -11   2  16       32.02      -69.60     69.60 o 
 -10   2  16       70.37       20.55     64.92 o 
  -9   2  16      518.38      461.76     41.59 o 
  -8   2  16        0.54       35.05     49.64 o 
  -7   2  16      240.37      227.22     38.51 o 
  -6   2  16       76.65      177.62     68.38 o 
  -5   2  16        1.31        9.05     85.07 o 
  -4   2  16     1560.23     1446.84     66.28 o 
  -3   2  16        4.11       66.38     35.59 o 
  -2   2  16      372.65      328.64     37.65 o 
  -1   2  16      314.39      352.17     36.92 o 
   0   2  16     1059.54     1025.34     55.19 o 
   1   2  16     3261.61     3149.14     87.95 o 
   2   2  16     2021.76     1946.69     76.68 o 
   3   2  16      134.98       82.42     60.65 o 
   4   2  16        0.06       32.77     59.43 o 
   5   2  16        4.93       50.06     60.85 o 
   6   2  16        1.09       19.13     64.51 o 
   7   2  16     1546.10     1783.36     98.09 o 
   8   2  16       86.96      -33.78     71.64 o 
   9   2  16     2405.34     2543.68    117.22 o 
  10   2  16     3682.66     3695.75    135.94 o 
  11   2  16       17.07       -8.14     68.79 o 
  12   2  16        8.52      -74.28     74.28 o 
  13   2  16     2877.26     3020.30    129.84 o 
  14   2  16     2058.68     2144.59    125.36 o 
  15   2  16      221.43      213.08     63.09 o 
  16   2  16      300.41      344.54     63.09 o 
  17   2  16      379.29      340.27     67.57 o 
  18   2  16      133.88      134.32     75.50 o 
  19   2  16      199.70       95.04    117.02 o 
  20   2  16        5.48       88.93     75.71 o 
  21   2  16       93.28       22.59    109.29 o 
  22   2  16        0.35      -18.93    154.46 o 
  23   2  16      214.17      411.91    100.33 o 
  24   2  16        1.16     -127.60    141.44 o 
 -30   3  16       71.19      -43.55    154.46 o 
 -29   3  16        2.61     -149.17    149.17 o 
 -28   3  16       10.63      -49.86    148.16 o 
 -27   3  16        0.75      158.74    110.10 o 
 -26   3  16      183.39      171.15     79.57 o 
 -25   3  16       17.24      -71.84    116.61 o 
 -24   3  16       64.51      113.97    104.60 o 
 -23   3  16       60.75      213.69     62.48 o 
 -22   3  16      380.42      327.04     66.14 o 
 -21   3  16       11.58      135.74     57.19 o 
 -20   3  16        0.38       76.93     72.65 o 
 -19   3  16      426.30      382.60     65.94 o 
 -18   3  16      674.36      666.09     64.92 o 
 -17   3  16      406.72      427.17     57.39 o 
 -16   3  16      561.93      626.41     59.02 o 
 -15   3  16      260.18      329.48     50.47 o 
 -14   3  16       75.44       64.51     66.95 o 
 -13   3  16      433.02      519.16     55.76 o 
 -12   3  16      831.59      841.31     59.83 o 
 -11   3  16     2004.52     1971.81    102.57 o 
 -10   3  16     3256.09     3143.02    123.33 o 
  -9   3  16      615.77      582.04     59.22 o 
  -8   3  16      242.77      204.73     52.71 o 
  -7   3  16      786.27      763.16     60.85 o 
  -6   3  16     3566.15     3832.92    130.45 o 
  -5   3  16      577.64      692.34     56.58 o 
  -4   3  16     1723.07     1668.58     97.07 o 
  -3   3  16      226.05      272.91     51.28 o 
  -2   3  16        0.00      -69.40     69.40 o 
  -1   3  16        1.35      -71.43     71.43 o 
   0   3  16      149.16      160.74     60.75 o 
   1   3  16      186.58      192.52     46.81 o 
   2   3  16     2208.53     1959.81    107.66 o 
   3   3  16      982.15     1032.82     84.86 o 
   4   3  16      269.36      251.34     47.42 o 
   5   3  16      353.18      412.92     54.54 o 
   6   3  16      530.36      511.01     55.97 o 
   7   3  16     2497.59     2579.70    119.46 o 
   8   3  16      469.24      388.91     58.00 o 
   9   3  16      571.02      654.29     61.66 o 
  10   3  16     2857.47     2846.91    133.30 o 
  11   3  16      250.78      269.65     58.41 o 
  12   3  16      420.69      553.55     67.57 o 
  13   3  16      753.22      887.71     74.08 o 
  14   3  16      267.15      231.39     63.29 o 
  15   3  16      335.57      325.41     72.45 o 
  16   3  16        7.66       52.30     90.77 o 
  17   3  16      298.88      409.46     78.15 o 
  18   3  16       70.40       14.65    107.86 o 
  19   3  16       18.53       58.00    115.59 o 
  20   3  16        0.03       65.73    147.34 o 
  21   3  16        3.47       12.41    154.67 o 
  22   3  16      303.66      406.82    107.25 o 
  23   3  16        3.60       71.43    140.63 o 
 -28   4  16      128.83      110.71    107.45 o 
 -27   4  16       84.98      228.95    100.13 o 
 -26   4  16      181.06      188.45    153.04 o 
 -25   4  16       69.88      189.67    108.06 o 
 -24   4  16       50.84      168.91     82.22 o 
 -23   4  16      224.67       70.41    124.14 o 
 -22   4  16       75.00      110.10    115.80 o 
 -21   4  16      899.87      744.03     89.95 o 
 -20   4  16       29.85       38.46     99.31 o 
 -19   4  16      294.87      292.85     71.64 o 
 -18   4  16      263.96      235.05     72.04 o 
 -17   4  16       91.10       42.94     96.26 o 
 -16   4  16      206.89       61.46     98.09 o 
 -15   4  16     1802.55     1556.85    114.98 o 
 -14   4  16      483.04      534.01     64.11 o 
 -13   4  16      165.33       98.91     53.73 o 
 -12   4  16     1184.86     1387.94     96.46 o 
 -11   4  16       22.61       86.70     74.28 o 
 -10   4  16     1385.45     1338.69    105.42 o 
  -9   4  16      781.68      911.73     65.12 o 
  -8   4  16      311.74      311.78     52.30 o 
  -7   4  16      362.79      425.54     53.73 o 
  -6   4  16     1107.01      996.18     94.84 o 
  -5   4  16     4904.20     4933.30    152.43 o 
  -4   4  16     4131.23     3957.46    141.24 o 
  -3   4  16     1067.86      987.03     96.06 o 
  -2   4  16      187.56      191.71     53.73 o 
  -1   4  16       46.99      -30.93     71.23 o 
   0   4  16        7.35       41.45     79.67 o 
   1   4  16     2879.84     2685.12    123.73 o 
   2   4  16        6.91      -10.99     67.36 o 
   3   4  16      112.76       69.60     51.28 o 
   4   4  16     6605.01     6587.43    175.63 o 
   5   4  16      880.00      843.75     65.33 o 
   6   4  16      575.46      561.08     60.65 o 
   7   4  16     2155.92     2252.86    114.37 o 
   8   4  16       64.56       63.29     53.93 o 
   9   4  16      113.73      179.09     66.55 o 
  10   4  16       49.89       25.85     93.00 o 
  11   4  16        2.66       12.21     95.45 o 
  12   4  16       72.84       18.11    100.74 o 
  13   4  16      456.68      525.87     79.37 o 
  14   4  16      443.29      359.20     84.05 o 
  15   4  16       62.81      -79.17    109.90 o 
  16   4  16       89.56      -14.04    119.05 o 
  17   4  16      106.16       36.43    119.26 o 
  18   4  16       15.43      120.68    152.84 o 
  19   4  16      417.51      584.28    120.89 o 
  20   4  16        2.45       39.07    151.82 o 
  21   4  16      110.20      298.35    105.83 o 
 -26   5  16      160.25      106.23    113.15 o 
 -25   5  16        2.79      131.06    150.60 o 
 -24   5  16       14.37      -76.11    148.56 o 
 -23   5  16      338.82      356.55    120.27 o 
 -22   5  16        3.50      187.03    161.59 o 
 -21   5  16       12.57        9.97    118.24 o 
 -20   5  16       76.71      -30.32    115.39 o 
 -19   5  16      687.92      744.03     89.54 o 
 -18   5  16      197.43       45.99    126.58 o 
 -17   5  16       44.47       -4.88    112.13 o 
 -16   5  16        8.00      -55.76    102.77 o 
 -15   5  16        9.83       91.17    102.16 o 
 -14   5  16      137.78       77.13    106.64 o 
 -13   5  16      227.76      228.14     74.89 o 
 -12   5  16     2072.05     1911.37    141.44 o 
 -11   5  16     2586.55     2355.02    142.86 o 
 -10   5  16     1119.13      915.59     78.76 o 
  -9   5  16     5762.40     5830.37    179.90 o 
  -8   5  16      109.24      102.16    101.76 o 
  -7   5  16       97.74       -4.07     81.61 o 
  -6   5  16        0.05      -52.71     75.50 o 
  -5   5  16     1747.38     1762.40    113.76 o 
  -4   5  16     1208.45     1368.40    102.16 o 
  -3   5  16        2.53      -55.97     74.08 o 
  -2   5  16     1479.67     1383.67     94.84 o 
  -1   5  16      751.92      638.01     62.27 o 
   0   5  16       73.46      107.56     56.42 o 
   1   5  16      582.00      626.81     78.56 o 
   2   5  16       17.31       93.00     67.77 o 
   3   5  16       29.40      -57.59    102.77 o 
   4   5  16       90.60      132.89    101.55 o 
   5   5  16      138.41      133.91    102.16 o 
   6   5  16     1197.87     1184.84     92.80 o 
   7   5  16        2.08        0.61    105.83 o 
   8   5  16      153.80      109.69    109.90 o 
   9   5  16        1.87       92.19     77.33 o 
  10   5  16       39.53      114.78    109.90 o 
  11   5  16       15.23       -9.16    108.27 o 
  12   5  16      136.88      188.86     79.98 o 
  13   5  16       21.68      -82.22    118.65 o 
  14   5  16        6.15       15.26     86.90 o 
  15   5  16      106.30      265.58    112.54 o 
  16   5  16      460.23      577.16    124.96 o 
  17   5  16      177.92      306.28    109.69 o 
  18   5  16        9.26       35.82    153.24 o 
  19   5  16       35.32      -35.82    154.87 o 
 -22   6  16      267.30      353.50    113.97 o 
 -21   6  16       19.60     -134.93    158.13 o 
 -20   6  16      151.27      279.22    113.36 o 
 -19   6  16        4.09      149.38    119.66 o 
 -18   6  16      248.63      226.51    174.82 o 
 -17   6  16      107.96      173.80    128.01 o 
 -16   6  16      754.57      701.91     95.04 o 
 -15   6  16      204.29      133.50     88.12 o 
 -14   6  16      611.43      775.99     88.53 o 
 -13   6  16       29.50      -50.27    116.41 o 
 -12   6  16      114.39      131.87     78.15 o 
 -11   6  16     1217.15     1332.99    131.47 o 
 -10   6  16       15.49       38.06    108.67 o 
  -9   6  16       32.80       57.39    110.51 o 
  -8   6  16      102.28      -70.21    120.68 o 
  -7   6  16     1641.38     1811.24    142.05 o 
  -6   6  16       37.24     -116.81    116.81 o 
  -5   6  16       13.33       57.19    107.05 o 
  -4   6  16       12.34        7.94    109.69 o 
  -3   6  16      152.93      -43.14    110.91 o 
  -2   6  16       57.72      141.03    104.60 o 
  -1   6  16        1.97       57.39    105.01 o 
   0   6  16      107.83       33.38     68.29 o 
   1   6  16       20.26     -116.81    116.81 o 
   2   6  16       14.74      124.34    100.94 o 
   3   6  16      329.13      246.04     78.76 o 
   4   6  16        4.19      -89.34    111.32 o 
   5   6  16      190.01       20.55    124.34 o 
   6   6  16       15.02       55.35    110.91 o 
   7   6  16        6.63       14.25    111.32 o 
   8   6  16      371.57      373.24     89.34 o 
   9   6  16      166.81      230.37     87.51 o 
  10   6  16       76.48      103.79    129.43 o 
  11   6  16       20.97     -177.87    177.87 o 
  12   6  16        3.24     -176.65    176.65 o 
  13   6  16        1.09      155.28    160.16 o 
  14   6  16      268.10       18.93    159.96 o 
  15   6  16       27.93      -61.66    151.21 o 
 -17   7  16        9.29      -34.39    167.29 o 
 -16   7  16        6.44       36.02    154.26 o 
 -15   7  16        9.43       24.83    163.62 o 
 -14   7  16       19.76      191.10    161.18 o 
 -13   7  16      155.59      292.85    117.83 o 
 -12   7  16      681.81      551.11    130.25 o 
 -11   7  16      194.06      316.87    120.27 o 
 -10   7  16       14.34       82.01    166.68 o 
  -9   7  16        1.04       27.47    161.59 o 
  -8   7  16      417.24      349.83     87.51 o 
  -7   7  16       82.15      136.15    109.69 o 
  -6   7  16        1.95      125.16     75.50 o 
  -5   7  16      400.46      541.95     83.44 o 
  -4   7  16        0.23      -87.31    112.13 o 
  -3   7  16       96.62        9.56    113.56 o 
  -2   7  16      328.55       82.01    116.81 o 
  -1   7  16        8.59      -36.63    112.74 o 
   0   7  16      708.72      700.94     68.32 o 
   1   7  16        7.81      159.15    124.55 o 
   2   7  16      277.90        0.00    168.91 o 
   3   7  16      447.04      237.29    128.01 o 
   4   7  16      299.30      280.84    119.87 o 
   5   7  16       65.47      304.86    118.44 o 
   6   7  16        1.30       17.30    160.77 o 
   7   7  16      123.03      240.96    115.19 o 
   8   7  16       73.79      131.26    161.79 o 
   9   7  16       50.02      197.61    112.95 o 
  10   7  16      203.01      -34.39    172.17 o 
  -5   8  16        0.18      161.99    157.11 o 
  -4   8  16      404.26      570.03    117.63 o 
  -3   8  16      293.49      248.49    167.08 o 
  -2   8  16        0.32      123.94    157.92 o 
 -32   1  17      342.81       37.85    147.95 o 
 -31   1  17      381.57      500.23    100.53 o 
 -30   1  17       43.92       80.18    146.73 o 
 -29   1  17      156.15      -99.31    145.51 o 
 -28   1  17      126.54      212.06     76.32 o 
 -27   1  17      776.88      766.42     85.27 o 
 -26   1  17      998.31     1008.39     85.88 o 
 -25   1  17       82.16       -4.27     86.70 o 
 -24   1  17     1373.75     1191.96    112.13 o 
 -23   1  17      286.44      210.43     60.04 o 
 -22   1  17      134.61      176.04     55.15 o 
 -21   1  17     1842.49     1730.45    107.05 o 
 -20   1  17      882.22      845.38     61.05 o 
 -19   1  17     2417.18     2326.53    113.15 o 
 -18   1  17      548.36      589.57     50.47 o 
 -17   1  17      343.60      323.99     49.66 o 
 -16   1  17      320.49      349.02     48.64 o 
 -15   1  17        3.81      -16.08     53.93 o 
 -14   1  17      595.99      526.68     50.27 o 
 -13   1  17      110.41       40.91     58.20 o 
 -12   1  17       60.31       14.86     53.12 o 
 -11   1  17      215.72      271.08     36.84 o 
 -10   1  17      366.58      349.09     37.51 o 
  -9   1  17       68.84       98.36     31.87 o 
  -8   1  17     1480.88     1354.08     64.78 o 
  -7   1  17      542.73      570.33     44.90 o 
  -6   1  17      229.07      256.91     31.34 o 
  -5   1  17       59.97       71.23     28.44 o 
  -4   1  17       84.81      177.46     58.41 o 
  -3   1  17       82.32      133.01     28.86 o 
  -2   1  17      901.30      832.48     94.73 o 
  -1   1  17      365.09      341.75     34.51 o 
   0   1  17      762.48      876.07     48.20 o 
   1   1  17      136.13      160.03     34.61 o 
   2   1  17      284.98      190.66     38.35 o 
   3   1  17      223.65      278.61     43.96 o 
   4   1  17      597.25      595.06     52.91 o 
   5   1  17     1624.05     1506.38     96.46 o 
   6   1  17     2746.91     2818.21    119.26 o 
   7   1  17     1992.08     1793.74    107.25 o 
   8   1  17      342.20      416.18     56.37 o 
   9   1  17      836.46      918.24     63.90 o 
  10   1  17     1399.77     1224.12    103.18 o 
  11   1  17        5.09      -19.33     72.04 o 
  12   1  17     3194.21     3207.12    135.33 o 
  13   1  17        8.74      -83.44     83.44 o 
  14   1  17      488.82      463.19     61.05 o 
  15   1  17      888.85     1053.17     94.43 o 
  16   1  17     2164.75     2075.40    132.69 o 
  17   1  17      287.97      189.88     67.77 o 
  18   1  17      104.55       38.06    101.55 o 
  19   1  17       58.33       75.30    106.84 o 
  20   1  17      885.52      952.23     89.14 o 
  21   1  17      205.62      181.94     77.94 o 
  22   1  17       20.16      131.26    105.42 o 
  23   1  17      342.86      541.54    100.13 o 
  24   1  17       30.93       35.41    144.70 o 
 -31   2  17        0.06       87.10    145.10 o 
 -30   2  17       17.11       66.55    144.70 o 
 -29   2  17       13.61      -27.47    142.66 o 
 -28   2  17      364.31      364.28    107.25 o 
 -27   2  17        2.50      -26.46    113.56 o 
 -26   2  17      167.59      116.61    110.10 o 
 -25   2  17      147.15       15.87    102.98 o 
 -24   2  17      245.18      305.88     65.94 o 
 -23   2  17       55.18      -91.78     91.78 o 
 -22   2  17      437.76      358.38     65.94 o 
 -21   2  17      263.97      106.84     86.08 o 
 -20   2  17        1.37      114.78     77.13 o 
 -19   2  17       56.34       68.18     73.26 o 
 -18   2  17      965.34      827.47     66.75 o 
 -17   2  17       19.69       32.77     73.26 o 
 -16   2  17     3829.51     4237.09    141.24 o 
 -15   2  17       20.69      -56.78     73.87 o 
 -14   2  17     1555.17     1729.43    107.45 o 
 -13   2  17      971.41      885.68     66.14 o 
 -12   2  17     3172.87     3244.77    130.04 o 
 -11   2  17     1044.86     1103.64     88.53 o 
 -10   2  17     2730.60     2774.66    115.59 o 
  -9   2  17     1238.91     1195.01     88.73 o 
  -8   2  17      420.62      330.30     50.67 o 
  -7   2  17      207.36      175.63     47.42 o 
  -6   2  17      454.26      392.37     48.03 o 
  -5   2  17      163.07      248.89     42.94 o 
  -4   2  17     1992.31     1914.83     97.07 o 
  -3   2  17      507.91      491.07     51.90 o 
  -2   2  17      178.94      189.88     45.38 o 
  -1   2  17       17.07      -29.31     60.44 o 
   0   2  17       55.26       38.66     35.38 o 
   1   2  17       24.09      -12.41     61.87 o 
   2   2  17      808.82      731.01     57.19 o 
   3   2  17        2.70      -64.51     64.51 o 
   4   2  17     1558.39     1406.46     93.61 o 
   5   2  17        3.13       35.21     67.36 o 
   6   2  17      576.91      593.84     58.61 o 
   7   2  17     2102.78     2150.49    106.44 o 
   8   2  17       16.31       42.94     70.62 o 
   9   2  17     2746.61     2704.45    126.58 o 
  10   2  17     4768.07     4769.27    155.48 o 
  11   2  17     1243.01     1214.14    101.55 o 
  12   2  17     2150.73     2076.62    121.09 o 
  13   2  17      232.12      170.54     61.46 o 
  14   2  17     1031.57     1260.14    108.88 o 
  15   2  17       91.93       72.25     91.78 o 
  16   2  17      401.65      427.17     67.57 o 
  17   2  17        0.19      -77.74    103.18 o 
  18   2  17      156.22      110.10    110.71 o 
  19   2  17       61.75      119.87    105.42 o 
  20   2  17      204.88       23.00    123.33 o 
  21   2  17       86.13     -135.13    161.79 o 
  22   2  17      223.17      140.83    108.27 o 
  23   2  17       86.93       81.00    100.94 o 
 -30   3  17      151.19      314.83     99.72 o 
 -29   3  17        5.95      209.01     98.91 o 
 -28   3  17      118.72       45.99    147.34 o 
 -27   3  17        5.78       87.71    156.70 o 
 -26   3  17      155.66       68.38    120.68 o 
 -25   3  17       55.21      151.00    110.51 o 
 -24   3  17      207.16      225.69     78.15 o 
 -23   3  17       12.12      -39.28     99.92 o 
 -22   3  17      195.55      193.13     64.11 o 
 -21   3  17      934.29      928.21     74.28 o 
 -20   3  17      273.75      337.62     63.70 o 
 -19   3  17      347.63      298.55     61.46 o 
 -18   3  17       24.60       53.32     75.91 o 
 -17   3  17     2048.14     2162.30    120.27 o 
 -16   3  17       91.47      120.48     50.67 o 
 -15   3  17      352.06      347.60     53.52 o 
 -14   3  17       53.70      -55.97     75.10 o 
 -13   3  17      338.53      292.44     55.15 o 
 -12   3  17       12.92       28.90     64.92 o 
 -11   3  17      319.65      366.52     53.93 o 
 -10   3  17     3145.46     3303.99    126.58 o 
  -9   3  17       51.53      145.92     45.99 o 
  -8   3  17      145.29      103.18     71.84 o 
  -7   3  17     1748.37     1907.30    107.25 o 
  -6   3  17      326.53      246.04     53.73 o 
  -5   3  17     1244.89     1173.64     93.82 o 
  -4   3  17       58.80       22.18     69.19 o 
  -3   3  17        1.41       91.38     45.79 o 
  -2   3  17     1758.83     1567.23    101.14 o 
  -1   3  17     1908.37     1942.10    103.99 o 
   0   3  17       72.89      147.24     32.97 o 
   1   3  17      367.90      382.60     51.28 o 
   2   3  17     4386.79     4249.91    137.57 o 
   3   3  17     2489.41     2520.88    117.83 o 
   4   3  17      238.02      230.17     50.27 o 
   5   3  17     2882.19     2700.38    119.05 o 
   6   3  17       26.11       72.86     70.82 o 
   7   3  17        1.34      -73.26     73.26 o 
   8   3  17      829.16      834.80     65.33 o 
   9   3  17      179.45      139.81     52.91 o 
  10   3  17       97.11       97.69     72.65 o 
  11   3  17        1.21      -89.95     89.95 o 
  12   3  17      165.57      142.86     63.29 o 
  13   3  17      373.90      293.06     72.86 o 
  14   3  17       36.42       91.78     90.77 o 
  15   3  17       21.73       66.75    102.77 o 
  16   3  17       91.85       15.26    105.62 o 
  17   3  17      234.20      228.95     83.85 o 
  18   3  17        3.87      -47.42    113.15 o 
  19   3  17      251.14      306.49     90.56 o 
  20   3  17        0.15     -155.48    155.48 o 
  21   3  17       73.97      -42.94    154.46 o 
  22   3  17       50.82      117.22    107.66 o 
 -28   4  17        0.21       68.99    144.49 o 
 -27   4  17      202.81       60.24    152.84 o 
 -26   4  17       47.93      -63.29    146.53 o 
 -25   4  17        0.02      -84.66    159.55 o 
 -24   4  17      171.59      152.43    118.04 o 
 -23   4  17      158.45      167.49    123.33 o 
 -22   4  17       30.37     -115.19    115.19 o 
 -21   4  17      394.13      377.92     83.24 o 
 -20   4  17       14.38       52.71     96.67 o 
 -19   4  17      500.12      492.50     80.79 o 
 -18   4  17      197.50      283.29     69.80 o 
 -17   4  17       68.17       96.06     94.84 o 
 -16   4  17     1091.34     1017.76     82.01 o 
 -15   4  17        0.64      101.76     86.70 o 
 -14   4  17      740.10      743.22     75.30 o 
 -13   4  17      234.44      342.30     60.65 o 
 -12   4  17     1272.98     1392.42    106.84 o 
 -11   4  17      630.11      540.52     65.33 o 
 -10   4  17      141.01      162.20     54.34 o 
  -9   4  17      228.71       94.63     77.74 o 
  -8   4  17        6.83       88.73     70.21 o 
  -7   4  17        0.20      -77.94     77.94 o 
  -6   4  17      462.71      503.89     55.15 o 
  -5   4  17      547.47      543.58     60.65 o 
  -4   4  17       14.11      -72.25     72.25 o 
  -3   4  17        2.52      -36.43     72.25 o 
  -2   4  17      166.66      180.72     52.91 o 
  -1   4  17       11.26       51.08     71.84 o 
   0   4  17     1263.84     1217.11     69.67 o 
   1   4  17     2490.96     2548.56    121.09 o 
   2   4  17      423.16      358.79     55.56 o 
   3   4  17       77.79       53.93     73.87 o 
   4   4  17      455.92      451.59     59.43 o 
   5   4  17      402.48      377.31     56.58 o 
   6   4  17        7.79       61.05     71.43 o 
   7   4  17      141.30       90.77    100.74 o 
   8   4  17       57.07      -12.21     95.65 o 
   9   4  17       96.54      -35.41    100.53 o 
  10   4  17      842.59      890.77     82.22 o 
  11   4  17        2.75      144.29     69.60 o 
  12   4  17      101.38       66.75     73.67 o 
  13   4  17      401.97      305.47     87.31 o 
  14   4  17      888.66      831.14     92.80 o 
  15   4  17      166.48      -19.13    124.55 o 
  16   4  17      402.80      488.63     90.36 o 
  17   4  17       34.05     -166.47    166.47 o 
  18   4  17       45.68     -163.62    163.62 o 
  19   4  17        0.22       79.78    151.82 o 
  20   4  17       87.91      312.80    105.01 o 
 -25   5  17        1.85      114.17    150.80 o 
 -24   5  17      102.59       49.25    161.38 o 
 -23   5  17       53.40     -164.03    164.03 o 
 -22   5  17      938.79      946.32    125.57 o 
 -21   5  17       47.88      157.92     83.44 o 
 -20   5  17     1047.17     1083.69     97.69 o 
 -19   5  17      342.15      426.76     83.44 o 
 -18   5  17      171.43      183.77     83.64 o 
 -17   5  17      238.11        1.42    121.09 o 
 -16   5  17      611.23      651.64     85.07 o 
 -15   5  17        1.68       52.30    101.14 o 
 -14   5  17      190.01      246.65     77.33 o 
 -13   5  17        5.43       -2.24     71.23 o 
 -12   5  17      259.38      255.20     78.96 o 
 -11   5  17     1808.05     2096.56    142.86 o 
 -10   5  17       13.28     -100.53    100.53 o 
  -9   5  17      261.55      298.14     73.67 o 
  -8   5  17      480.51      304.45     77.74 o 
  -7   5  17      165.86      273.11     73.26 o 
  -6   5  17        4.09      -57.39     98.70 o 
  -5   5  17      131.08      107.45    101.14 o 
  -4   5  17        0.94       65.73     89.54 o 
  -3   5  17       10.74      124.14     95.45 o 
  -2   5  17      516.96      438.16     76.52 o 
  -1   5  17       81.82      152.43     67.36 o 
   0   5  17     1466.01     1422.57     91.71 o 
   1   5  17      771.43      583.67     81.81 o 
   2   5  17      102.06       10.79     74.08 o 
   3   5  17      206.87      381.79     75.91 o 
   4   5  17      269.96      249.50     77.94 o 
   5   5  17       46.56      104.20    105.62 o 
   6   5  17       13.20      100.33    102.77 o 
   7   5  17       38.25       57.39    113.15 o 
   8   5  17      105.78      221.62     75.30 o 
   9   5  17      158.53      145.51    107.45 o 
  10   5  17        6.19      -14.25    111.32 o 
  11   5  17        1.35     -116.41    116.41 o 
  12   5  17       83.72      -41.11     88.53 o 
  13   5  17        4.35      154.26    118.24 o 
  14   5  17       57.37        5.49    166.27 o 
  15   5  17       76.23      292.24    115.59 o 
  16   5  17        2.89       80.39    148.77 o 
  17   5  17        2.65      -68.79    110.10 o 
  18   5  17      161.62       56.17    155.89 o 
 -22   6  17      761.49      790.23    126.38 o 
 -21   6  17     1224.75     1281.91    127.19 o 
 -20   6  17        2.92       43.35    155.89 o 
 -19   6  17      324.18      195.78    165.45 o 
 -18   6  17       34.88      -87.71    169.12 o 
 -17   6  17       18.43      -88.32    173.59 o 
 -16   6  17      553.30      645.94     96.87 o 
 -15   6  17      303.93      342.71     92.60 o 
 -14   6  17      837.10      947.54     99.31 o 
 -13   6  17      101.83      143.07     83.64 o 
 -12   6  17       15.65      -36.22    117.43 o 
 -11   6  17       32.73       70.21    118.04 o 
 -10   6  17      120.69      104.81     79.17 o 
  -9   6  17       61.77     -114.58    114.58 o 
  -8   6  17        7.85      167.08     74.48 o 
  -7   6  17       34.84       91.38    103.59 o 
  -6   6  17        1.12     -113.36    113.36 o 
  -5   6  17      118.04      -67.16    111.32 o 
  -4   6  17      108.40      -43.14    112.95 o 
  -3   6  17       16.79     -110.30    111.52 o 
  -2   6  17      120.84      105.21    109.69 o 
  -1   6  17        0.03       76.72    102.98 o 
   0   6  17      796.88      747.55     62.36 o 
   1   6  17     1306.29     1378.78    135.74 o 
   2   6  17      405.94      499.21     84.46 o 
   3   6  17     1430.74     1591.86    132.89 o 
   4   6  17       65.60       -5.90    123.12 o 
   5   6  17      458.38      484.97     90.16 o 
   6   6  17       40.26       -4.68    106.23 o 
   7   6  17       64.47       95.04    124.14 o 
   8   6  17        5.51     -123.94    123.94 o 
   9   6  17      176.14       76.72    163.42 o 
  10   6  17      299.12      403.56    124.14 o 
  11   6  17        2.34       75.30    163.42 o 
  12   6  17        0.45      211.65    109.08 o 
  13   6  17       17.97     -154.06    154.06 o 
  14   6  17      201.56      205.14    161.38 o 
 -16   7  17      106.54       93.82    160.98 o 
 -15   7  17      127.94      206.97    113.56 o 
 -14   7  17       71.69      214.91    156.70 o 
 -13   7  17      283.36      280.64    114.17 o 
 -12   7  17        1.45       85.88    161.59 o 
 -11   7  17      269.10      171.97    164.84 o 
 -10   7  17        1.52      -66.95    166.06 o 
  -9   7  17       65.81      247.27    121.90 o 
  -8   7  17      894.21      837.04    129.43 o 
  -7   7  17       83.56       20.96    168.91 o 
  -6   7  17        0.70      -34.60    171.56 o 
  -5   7  17      221.01      447.32    120.07 o 
  -4   7  17       18.10     -177.05    177.05 o 
  -3   7  17      145.05       49.66    171.15 o 
  -2   7  17      104.78      -49.66    176.24 o 
  -1   7  17      373.12      359.20    123.94 o 
   0   7  17      162.13       31.75    126.84 o 
   1   7  17      375.47      319.92    123.94 o 
   2   7  17       92.09       80.39    168.51 o 
   3   7  17       60.01     -176.24    176.24 o 
   4   7  17      608.70      723.28    124.34 o 
   5   7  17       40.15      275.96    112.13 o 
   6   7  17       49.16      154.46    152.63 o 
   7   7  17        2.34      173.59    161.18 o 
   8   7  17      234.77       52.51    164.84 o 
   9   7  17        2.76        7.33    163.62 o 
 -31   0  18        0.91      119.87    127.40 o 
 -30   0  18        3.02     -137.37    137.37 o 
 -29   0  18        9.83     -101.14    144.49 o 
 -28   0  18       14.14      132.69    127.60 o 
 -27   0  18       18.30      117.02     84.25 o 
 -26   0  18      197.14      366.93     87.51 o 
 -25   0  18      707.65      813.84     94.02 o 
 -24   0  18     4035.40     4386.06    159.96 o 
 -23   0  18       37.21       82.83     55.56 o 
 -22   0  18     3607.68     3621.26    145.31 o 
 -21   0  18       64.03      -20.96     68.38 o 
 -20   0  18     3492.81     3568.15    141.24 o 
 -19   0  18     5163.62     5263.39    160.37 o 
 -18   0  18     1160.91     1249.15     94.43 o 
 -17   0  18     9220.32     9088.17    195.57 o 
 -16   0  18     2067.92     2174.71    107.66 o 
 -15   0  18    10213.13    10959.44    206.36 o 
 -14   0  18     3760.81     3788.75    128.42 o 
 -13   0  18     1458.86     1515.14     87.10 o 
 -12   0  18      830.64      798.37     70.41 o 
 -11   0  18     1034.30     1100.58     74.28 o 
 -10   0  18      574.09      583.87     47.21 o 
  -9   0  18     5715.54     5816.33    146.12 o 
  -8   0  18      363.37      366.29     72.04 o 
  -7   0  18     6207.29     6463.08    228.54 o 
  -6   0  18     1490.01     1487.98     65.54 o 
  -5   0  18       68.37      111.92     31.06 o 
  -4   0  18       17.46       37.08     41.06 o 
  -3   0  18       10.42       -1.41     75.10 o 
  -2   0  18     1561.87     1452.61     91.38 o 
  -1   0  18      686.38      686.55     46.69 o 
   0   0  18        4.44       -9.79     34.80 o 
   1   0  18      888.68      961.18     73.87 o 
   2   0  18      912.36      948.36     74.08 o 
   3   0  18        9.60       30.12     50.67 o 
   4   0  18      111.47      114.37     37.24 o 
   5   0  18     2586.83     2416.89    100.53 o 
   6   0  18        4.22       30.12     56.78 o 
   7   0  18    10150.92    10638.30    200.66 o 
   8   0  18    11135.74    10691.01    206.97 o 
   9   0  18       49.15      245.43     45.18 o 
  10   0  18     6472.10     6307.81    167.49 o 
  11   0  18      205.48      198.83     45.38 o 
  12   0  18     1447.57     1510.66     97.28 o 
  13   0  18       25.11       70.21     67.16 o 
  14   0  18     1169.88     1111.57    106.23 o 
  15   0  18     1565.33     1749.58    113.97 o 
  16   0  18      153.16       50.47     83.85 o 
  17   0  18      165.40      213.08     63.09 o 
  18   0  18      474.64      432.87     72.04 o 
  19   0  18       16.34       31.75     88.32 o 
  20   0  18        0.01      -11.60     95.24 o 
  21   0  18      189.77      249.10    102.16 o 
  22   0  18     1818.91     1844.42    166.68 o 
  23   0  18     1625.48     1676.93    124.14 o 
  24   0  18       76.08       12.41    136.96 o 
 -31   1  18      363.10      367.95    102.98 o 
 -30   1  18     1405.38     1022.23    116.61 o 
 -29   1  18        0.91       72.25    108.47 o 
 -28   1  18      788.19      732.23     87.10 o 
 -27   1  18     1269.30     1374.71    132.28 o 
 -26   1  18      331.32      304.66     74.08 o 
 -25   1  18      601.61      574.92     78.56 o 
 -24   1  18       61.73       38.26     86.70 o 
 -23   1  18     1251.89     1106.49    109.49 o 
 -22   1  18      216.30      341.69     58.81 o 
 -21   1  18     1744.61     1586.36    114.17 o 
 -20   1  18      607.20      534.21     60.04 o 
 -19   1  18       38.41       27.27     61.66 o 
 -18   1  18      312.42      321.14     47.42 o 
 -17   1  18      336.38      385.65     46.60 o 
 -16   1  18     1158.62     1350.50     84.66 o 
 -15   1  18     2452.25     2281.76    110.71 o 
 -14   1  18     4006.40     4315.64    135.54 o 
 -13   1  18    11558.30    11897.42    210.63 o 
 -12   1  18     3364.62     3278.55    120.89 o 
 -11   1  18     2452.18     2444.16    102.77 o 
 -10   1  18     1818.59     1749.17     95.45 o 
  -9   1  18     1608.22     1653.12     88.53 o 
  -8   1  18     1790.21     1593.69     89.14 o 
  -7   1  18      369.78      436.33     39.89 o 
  -6   1  18      298.17      275.96     38.87 o 
  -5   1  18      266.89      239.57     90.56 o 
  -4   1  18      239.16      260.68     42.23 o 
  -3   1  18      354.68      382.24     36.10 o 
  -2   1  18        0.94       21.98     32.36 o 
  -1   1  18      457.00      458.10     39.07 o 
   0   1  18       27.10       49.27     42.13 o 
   1   1  18     1002.67      960.77     82.01 o 
   2   1  18       78.62       81.81     45.79 o 
   3   1  18      985.50      895.24     83.64 o 
   4   1  18      157.59       -6.31     73.87 o 
   5   1  18       32.24       71.03     73.67 o 
   6   1  18      641.53      614.60     59.83 o 
   7   1  18      155.32      115.19     55.35 o 
   8   1  18     3837.14     3937.72    137.78 o 
   9   1  18      168.76      205.14     51.28 o 
  10   1  18       92.36       57.19     75.71 o 
  11   1  18     2041.20     2033.07    114.58 o 
  12   1  18       13.45       93.21     68.58 o 
  13   1  18      477.68      504.30     62.07 o 
  14   1  18      683.31      667.11     69.40 o 
  15   1  18       90.86       85.88     79.78 o 
  16   1  18      718.40      771.92     74.08 o 
  17   1  18      130.65       77.13     94.02 o 
  18   1  18       14.29     -105.62    105.62 o 
  19   1  18       30.10       10.99    101.55 o 
  20   1  18      220.27      203.92     81.00 o 
  21   1  18      992.94      903.99    119.05 o 
  22   1  18        0.32      173.80    136.76 o 
  23   1  18       10.02       95.85    129.43 o 
 -30   2  18       73.16       59.83    145.10 o 
 -29   2  18      263.26      317.27    101.96 o 
 -28   2  18       13.33     -151.62    151.62 o 
 -27   2  18      298.19      273.31     80.39 o 
 -26   2  18       12.61     -108.47    108.47 o 
 -25   2  18      151.29       25.03    103.59 o 
 -24   2  18       20.99       33.38    102.37 o 
 -23   2  18       18.66      162.40     59.22 o 
 -22   2  18       16.16        0.00     83.03 o 
 -21   2  18      371.48      332.33     67.36 o 
 -20   2  18      523.80      641.87     63.90 o 
 -19   2  18       77.58      -28.69     80.79 o 
 -18   2  18     1272.54     1156.55     96.46 o 
 -17   2  18      258.65      227.32     51.28 o 
 -16   2  18       49.12      -55.35     70.62 o 
 -15   2  18     3007.52     3012.16    126.99 o 
 -14   2  18     3629.49     3564.49    136.35 o 
 -13   2  18        0.07       -3.87     72.86 o 
 -12   2  18     2215.96     2239.23    121.70 o 
 -11   2  18       57.37       86.90     73.87 o 
 -10   2  18     1733.16     1749.78    104.20 o 
  -9   2  18      542.94      599.13     57.39 o 
  -8   2  18     3485.96     3581.17    127.19 o 
  -7   2  18       85.49      132.89     48.23 o 
  -6   2  18      853.53      763.77     59.22 o 
  -5   2  18      117.39      210.23     48.64 o 
  -4   2  18     1560.82     1553.80     92.80 o 
  -3   2  18      427.33      564.33     53.12 o 
  -2   2  18      238.71      158.53     52.10 o 
  -1   2  18      138.87       84.46     67.97 o 
   0   2  18       98.42       96.62     38.86 o 
   1   2  18      245.37      218.77     50.88 o 
   2   2  18      275.67      385.86     51.08 o 
   3   2  18      353.04      278.20     51.08 o 
   4   2  18      283.78      340.88     52.71 o 
   5   2  18     3138.60     3175.37    128.62 o 
   6   2  18        2.07      -27.88     69.19 o 
   7   2  18     2548.47     2470.41    120.89 o 
   8   2  18     8837.33     8974.61    198.22 o 
   9   2  18      719.15      779.04     63.29 o 
  10   2  18      135.05       91.99     75.10 o 
  11   2  18      155.83      102.37     74.48 o 
  12   2  18      109.97      140.02     62.07 o 
  13   2  18       11.92       30.12     86.49 o 
  14   2  18     1695.05     1486.85    128.01 o 
  15   2  18      420.29      344.75     74.08 o 
  16   2  18      171.51      246.45     72.86 o 
  17   2  18       35.32       30.12     95.85 o 
  18   2  18      311.57      314.83     82.42 o 
  19   2  18        1.77      -47.21    114.37 o 
  20   2  18      574.72      678.71    114.58 o 
  21   2  18      197.09      108.67    153.04 o 
  22   2  18      394.90      505.11    109.90 o 
  23   2  18       10.36     -143.47    143.47 o 
 -29   3  18      150.44       77.74    159.15 o 
 -28   3  18       15.26       27.47    143.47 o 
 -27   3  18      129.57      100.13    109.90 o 
 -26   3  18       85.80      131.47    149.99 o 
 -25   3  18        1.24      -21.78    117.02 o 
 -24   3  18       29.87      -73.06    111.52 o 
 -23   3  18       21.00     -104.40    104.40 o 
 -22   3  18       83.49      184.58     73.06 o 
 -21   3  18      352.46      376.09     69.19 o 
 -20   3  18      257.87      122.11     90.97 o 
 -19   3  18        0.84      -87.10     87.10 o 
 -18   3  18     1262.93     1338.49    111.52 o 
 -17   3  18        2.11       70.21     74.48 o 
 -16   3  18      661.25      657.95     61.05 o 
 -15   3  18      795.19      779.85     67.77 o 
 -14   3  18     1354.72     1263.39    101.76 o 
 -13   3  18       57.73      182.75     51.90 o 
 -12   3  18     3159.04     3111.88    130.04 o 
 -11   3  18      169.36      193.13     52.71 o 
 -10   3  18      857.45      888.32     81.40 o 
  -9   3  18       16.81      -28.69     63.50 o 
  -8   3  18      347.77      357.77     55.15 o 
  -7   3  18      206.52      186.42     52.30 o 
  -6   3  18       97.95       40.91     65.73 o 
  -5   3  18      308.06      269.65     52.10 o 
  -4   3  18      682.13      656.93     57.39 o 
  -3   3  18      516.66      474.59     59.02 o 
  -2   3  18        0.97      -23.81     71.23 o 
  -1   3  18      119.54       47.62     72.86 o 
   0   3  18      556.38      572.61     39.13 o 
   1   3  18      120.19       83.24     71.84 o 
   2   3  18     5249.32     4992.11    154.46 o 
   3   3  18     2938.91     2988.14    128.42 o 
   4   3  18       44.11       -7.73     74.69 o 
   5   3  18      963.20      976.24     67.16 o 
   6   3  18     2098.26     2132.99    116.81 o 
   7   3  18      639.04      600.76     62.88 o 
   8   3  18      138.45      -55.97     83.44 o 
   9   3  18      436.63      475.40     69.60 o 
  10   3  18       54.64      -42.13     86.70 o 
  11   3  18      984.79      960.98     83.03 o 
  12   3  18      434.68      392.57     71.64 o 
  13   3  18       72.16        3.46    105.83 o 
  14   3  18      181.84       43.14    108.06 o 
  15   3  18      346.47      169.12    116.81 o 
  16   3  18       65.01       70.62    104.60 o 
  17   3  18      108.91      134.32     80.79 o 
  18   3  18      132.94      203.31    159.55 o 
  19   3  18      341.87      371.20    114.37 o 
  20   3  18      309.69      161.38    160.57 o 
  21   3  18        9.07      204.73    138.59 o 
 -27   4  18       28.07       11.19    149.78 o 
 -26   4  18       64.97        3.66    156.70 o 
 -25   4  18       29.40       80.59    155.07 o 
 -24   4  18        0.66      -55.15    158.13 o 
 -23   4  18        4.13      -81.61    118.44 o 
 -22   4  18        5.23       16.28    117.63 o 
 -21   4  18        0.82       14.45    111.73 o 
 -20   4  18      979.89     1003.10     85.88 o 
 -19   4  18      333.59      270.26     79.17 o 
 -18   4  18     1870.37     1922.77    142.05 o 
 -17   4  18     1909.46     1703.79    127.60 o 
 -16   4  18       26.49       94.23     95.04 o 
 -15   4  18      287.58      125.36     95.04 o 
 -14   4  18      505.53      595.06     75.10 o 
 -13   4  18      824.24      894.22     77.54 o 
 -12   4  18     1207.05     1235.10    106.64 o 
 -11   4  18      198.96       84.86     86.08 o 
 -10   4  18      782.81      714.73     67.97 o 
  -9   4  18     1522.41     1347.24    108.27 o 
  -8   4  18      796.80      792.67     68.79 o 
  -7   4  18        4.24       15.47     67.16 o 
  -6   4  18       84.73      122.31     52.91 o 
  -5   4  18      252.09       76.72     82.63 o 
  -4   4  18     1823.55     1709.28    108.27 o 
  -3   4  18       43.13       84.25     78.35 o 
  -2   4  18      667.48      690.10     64.31 o 
  -1   4  18      104.72       53.93     80.18 o 
   0   4  18     1903.62     1829.30     82.60 o 
   1   4  18      228.67      201.48     54.95 o 
   2   4  18       97.66      190.89     54.34 o 
   3   4  18      843.90      788.60     66.55 o 
   4   4  18     2439.78     2378.83    125.36 o 
   5   4  18      100.59       -8.95     97.69 o 
   6   4  18      609.38      535.23     76.11 o 
   7   4  18        7.25       13.02     92.19 o 
   8   4  18        3.23      -47.62    101.35 o 
   9   4  18      230.87      256.42     77.54 o 
  10   4  18      584.36      662.02     81.61 o 
  11   4  18     1163.52     1122.36     94.84 o 
  12   4  18       97.16      163.01    109.08 o 
  13   4  18      594.27      554.97     87.71 o 
  14   4  18      221.33      361.23     83.03 o 
  15   4  18      294.34      263.75     89.75 o 
  16   4  18       15.90      -27.47    168.51 o 
  17   4  18        0.39       57.80    153.85 o 
  18   4  18      353.83      503.89    112.13 o 
  19   4  18       36.37     -133.71    157.31 o 
 -25   5  18        0.61       16.28    106.64 o 
 -24   5  18        9.09     -131.87    156.50 o 
 -23   5  18       19.66      190.89    150.60 o 
 -22   5  18       98.86       52.30    159.15 o 
 -21   5  18      252.17       70.82    168.71 o 
 -20   5  18       46.47      135.94    118.65 o 
 -19   5  18     1185.12     1436.58    136.56 o 
 -18   5  18       37.66       63.29    115.80 o 
 -17   5  18       50.91      118.04     80.39 o 
 -16   5  18       15.51       -9.16    114.58 o 
 -15   5  18      446.55      353.09     83.44 o 
 -14   5  18      572.91      754.01     80.59 o 
 -13   5  18      591.55      566.98     82.01 o 
 -12   5  18      221.55      160.57     76.93 o 
 -11   5  18      128.95      -27.27    107.86 o 
 -10   5  18       42.49     -101.14    101.14 o 
  -9   5  18      299.03      307.30     74.69 o 
  -8   5  18        1.43       64.92     96.67 o 
  -7   5  18        2.44     -101.14    101.14 o 
  -6   5  18      448.21      434.09     74.89 o 
  -5   5  18     1518.99     1512.08    126.99 o 
  -4   5  18      279.08      283.49     71.03 o 
  -3   5  18     1014.90     1026.71     83.24 o 
  -2   5  18        5.91       55.97     94.84 o 
  -1   5  18        9.55      121.70    101.96 o 
   0   5  18     1074.09     1104.65     69.40 o 
   1   5  18      851.86      806.51     86.08 o 
   2   5  18      727.85      659.78     87.10 o 
   3   5  18      803.94      780.67     84.66 o 
   4   5  18      261.89      330.70     82.22 o 
   5   5  18     1327.36     1316.92     94.84 o 
   6   5  18      154.96      259.07     79.57 o 
   7   5  18        0.34       23.61    102.57 o 
   8   5  18      100.97       94.43    116.00 o 
   9   5  18        4.61     -125.77    125.77 o 
  10   5  18      164.12      156.09    124.96 o 
  11   5  18       57.03      221.62     85.47 o 
  12   5  18     1445.12     1530.60    149.78 o 
  13   5  18       93.15      209.41    156.70 o 
  14   5  18      958.25      785.55    131.26 o 
  15   5  18      108.75       15.47    155.07 o 
  16   5  18      103.52      101.76    153.04 o 
  17   5  18       19.93      185.60    149.99 o 
 -21   6  18      352.37      445.89    114.58 o 
 -20   6  18        8.55      174.20    150.60 o 
 -19   6  18        6.44      166.27    142.86 o 
 -18   6  18      452.46      437.95    120.89 o 
 -17   6  18      224.94      165.05    169.32 o 
 -16   6  18        9.53       67.97    120.07 o 
 -15   6  18      196.04      306.08     88.93 o 
 -14   6  18       40.35       14.65    125.16 o 
 -13   6  18      126.19       10.58    123.73 o 
 -12   6  18      167.87      136.35    122.11 o 
 -11   6  18      227.51      292.24     79.98 o 
 -10   6  18      224.93      162.40    126.38 o 
  -9   6  18      126.81      105.42    119.05 o 
  -8   6  18      442.44      358.59     86.70 o 
  -7   6  18        1.14     -112.34    112.34 o 
  -6   6  18       27.66     -108.47    108.47 o 
  -5   6  18        6.88      -48.84    110.71 o 
  -4   6  18      239.26      243.19     84.25 o 
  -3   6  18      279.26      159.15    117.83 o 
  -2   6  18      903.87      986.21     95.85 o 
  -1   6  18      268.86      259.88     84.05 o 
   0   6  18      390.55      443.40     59.45 o 
   1   6  18       91.33      113.15     73.67 o 
   2   6  18       12.36     -107.66    107.66 o 
   3   6  18       97.87       42.33     74.48 o 
   4   6  18      435.20      662.83     80.59 o 
   5   6  18       10.32      -95.24    112.13 o 
   6   6  18       40.74      122.31    107.45 o 
   7   6  18      109.88      218.57     78.15 o 
   8   6  18      180.87      181.73    170.54 o 
   9   6  18       25.39      126.79    173.59 o 
  10   6  18      285.50      423.10    123.33 o 
  11   6  18      568.37      853.73    118.44 o 
  12   6  18       95.60        0.00    160.98 o 
  13   6  18        5.97       51.08    158.94 o 
 -15   7  18        4.44       31.75    154.26 o 
 -14   7  18      362.40      426.96    116.61 o 
 -13   7  18       13.48     -113.97    164.03 o 
 -12   7  18       17.92      -40.30    168.51 o 
 -11   7  18       49.71       31.34    157.72 o 
 -10   7  18       61.89      254.59    112.54 o 
  -9   7  18       48.03      195.98    162.60 o 
  -8   7  18        4.28       74.48    161.99 o 
  -7   7  18      308.53      383.21    121.70 o 
  -6   7  18      131.67     -179.70    179.70 o 
  -5   7  18       17.11       40.91    172.37 o 
  -4   7  18        6.80       12.62    170.54 o 
  -3   7  18      205.96     -173.39    173.39 o 
  -2   7  18     1093.13     1330.14    132.69 o 
  -1   7  18        5.43      -32.97    163.83 o 
   0   7  18        8.14     -105.42    118.78 o 
   1   7  18      737.51      767.03    129.03 o 
   2   7  18       70.39      147.14    111.93 o 
   3   7  18      406.47      245.64    117.02 o 
   4   7  18        1.79      101.76    153.45 o 
   5   7  18        4.25     -168.30    168.30 o 
   6   7  18        1.13      156.70    161.79 o 
   7   7  18      327.27      493.11    114.78 o 
 -31   1  19      118.53      166.68     97.07 o 
 -30   1  19       54.42       66.14    137.78 o 
 -29   1  19      208.44      -45.79    148.36 o 
 -28   1  19      158.51      137.37    149.38 o 
 -27   1  19       45.56       -5.90    101.35 o 
 -26   1  19      786.79      808.14     88.53 o 
 -25   1  19      306.72       95.24    108.47 o 
 -24   1  19      891.47      959.14     84.05 o 
 -23   1  19      221.33       54.95     88.93 o
[truncated: 128,153 more chars]
